# Supplementary material for: Exercise is associated with younger methylome and transcriptome profiles in human skeletal muscle
Source: Aging Cell. 2023 May 2;23(1):e13859. doi: 10.1111/acel.13859 (PMC10776126; doi:10.1111/acel.13859)
Supplement: Supplementary file 2 — TableS1 [file ACEL-23-e13859-s001.xlsx]

## Sheet: Supp Table 1
Database	Dataset ID	Muscle type	n	Age (mean ± SD)	Age range (min - max)	Array	% Male	Phenotype / Disease status	Variables included in the linear model
dbGaP	FUSION	Vastus lateralis	312	60 ± 8.0	20-79	EPIC	0.57	Healthy/T2D	Ag, sex, experimenter
GEO	Gene SMART	Vastus lateralis	234	32 ± 8.1	18-45	EPIC	0.8	Healthy	Age, sex, timepoint, VO2max, batch, intervention Random intercept for participant ID (to account for repeated measures)
Collaborators	Finnish Twin Cohort (FTC)	Vastus lateralis	156	43 ± 16	23-62	EPIC	0.58	Healthy	Age, sex, VO2max Random intercept for twin ID (to account for relatedness between twins)
Collaborators	ABOS	Rectus abdominis	65	45 ± 8.2	23-61	450K	0	Lean/obese/obese with T2D	Age, BMI
GEO	GSE61452	Rectus abdominis	57	44 ± 9.5	26-67	450K	0.26	Morbidly obese who underwent bariatric surgery	Age, sex, BMI
GEO	GSE135063	Vastus lateralis	57	39 ± 10	23-60	EPIC	0.28	Healthy/obese	Age, sex, obesity status, timepoint Random intercept for participant ID (to account for repeated measures)
GEO	GSE49908	Vastus lateralis	51	50 ± 17	21-77	27K	1	Healthy	Age
GEO	GSE50498	Vastus lateralis	48	47 ± 26	18-89	450K	1	Healthy	Age, sex, BMI
Collaborators	EPIK	Vastus lateralis	48	45 ± 22	20-71	EPIC	1	Healthy	Age, BMI, timepoint Random intercept for participant ID (to account for repeated measures)
Collaborators	EXACT	Vastus lateralis	48	33 ± 10	21-61	EPIC	1	Healthy	Age, VO2max, timepoint Random intercept for participant ID (to account for repeated measures)
GEO	GSE114763	Vastus lateralis	39	29 ± 6	19-39	EPIC	1	Healthy	Age, timepoint Random intercept for participant ID (to account for repeated measures)
GEO	CAUSE	Vastus lateralis	32	60 ± 5.3	52-71	EPIC	0	Healthy / cancer patients	Age, timepoint, disease status, VO2max Random intercept for participant ID (to account for repeated measures)
Collaborators	LITER	Vastus lateralis	31	26 ± 5.9	20-39	EPIC	1	Healthy	Age, BMI Random intercept for participant ID (to account for repeated measures)
ArrayExpress	E-MTAB-11282	Vastus lateralis	26	35 ± 11	21-54	EPIC	0.39	Healthy / obese	Age, sex, obesity status, timepoint, VO2max Random intercept for participant ID (to account for repeated measures)
GEO	GSE61259	Rectus abdominis	25	44 ± 9.0	31-64	450K	0.2	Obese who underwent liver or bariatric surgery	Age, sex
GEO	GSE38291	Vastus lateralis	22	68 ± 7.6	53-78	27K	0.45	Healthy/T2D (twins)	Age, sex Random intercept for twinship (to account for family structure)

## Sheet: Supp Table 2
Database	Dataset ID	Muscle type	n	Age (mean ± SD)	Age range (min - max)	Array	% Male	Phenotype / Disease status	Variables included in the linear model
GEO	GSE117525	Vastus lateralis	258	63 ± 22	18 - 96	Affymetrix Human Gene 1.1 ST Array	0.69	Young / pre-frail older adults	Age, sex, supplement, timepoint Random intercept for participant ID (to account for repeated measures)
GEO	GSE95675	Vastus lateralis	251	41 ± 11	18.2 - 60.9	Illumina HumanHT-12 V4.0	0.54	Healthy	Age, sex
GEO	GSE117339	Vastus lateralis	156	28 ± 5.4	21 - 40	Illumina HumanHT-12 V4.0	1	Healthy	Age, ethnicity
GEO	GSE41726	Vastus lateralis	134	61 ± 13	19 - 88	Agilent-014850 Whole Human Genome Microarray 4x44K G4112F	0.51	Healthy	Age, sex
GEO	GSE18732	Vastus lateralis	117	54 ± 11	23 - 77	Affymetrix GeneChip Human Genome U133 Plus 2.0 Array	0.69	Healthy / IGT / T2D	Age, sex, VO2max
GEO	GSE48278	Vastus lateralis	114	51 ± 9.0	22 - 66	Affymetrix Human Genome U133 Plus 2.0 Array	0.49	At risk of metabolic disease	Age, sex, ethnicity, timepoint, exercise group, timepoint x exercise group Random intercept for participant ID (to account for repeated measures)
GEO	GSE47881	Vastus lateralis	89	52 ± 17	20 - 75	Affymetrix Human Genome U133 Plus 2.0 Array	0.57	Healthy	Age, timepoint Random intercept for participant ID (to account for repeated measures)
GEO	GSE83352	Vastus lateralis	84	51 ± 10	28 - 65	Illumina HumanHT-12 V4.0 expression beadchip	0.45	Sedentary / Overweight or obese	Age, sex, ethnicity, timepoint Random intercept for participant ID (to account for repeated measures)
GEO	GSE117070	Vastus lateralis	82	34 ± 14	17 - 63	Affymetrix Human Genome U133 Plus 2.0 Array	0.58	Healthy sedentary	Age, sex, VO2max, timepoint Random intercept for participant ID (to account for repeated measures)
GEO	GSE5086	Vastus lateralis	81	54 ± 18	16 - 89	Affymetrix GeneChip Human Genome U133 Plus 2.0 Array	0.54	Healthy	Age, sex
GEO	GSE44818	Vastus lateralis	72	30 ± 7.2	20 - 46	Illumina HumanHT-12 V3.0 expression beadchip	1	Healthy	Age, VO2max, timepoint, diet Random intercept for participant ID (to account for repeated measures)
GEO	GSE8479	Vastus lateralis	65	51 ± 24	18 - 84	Sentrix HumanRef-8 Expression BeadChip	0.48	Healthy	Age, sex, timepoint Random intercept for participant ID (to account for repeated measures)
GEO	GSE9676	Vastus lateralis	60	48 ± 23	20 - 75	Affymetrix Human Genome U133A and U133B Arrays	0.5	Healthy	Age, sex, timepoint Random intercept for participant ID (to account for repeated measures)
GEO	GSE71614	Vastus lateralis	54	38 ± 11	19 - 52	Affymetrix Human Transcriptome Array 2.0	0.59	Overweight	Age, sex, treatment, timepoint Random intercept for participant ID (to account for repeated measures)
GEO	GSE47874	Vastus lateralis	52	32 ± 14	17 - 62	Affymetrix GeneChip Human Genome U133 Plus 2.0 Array	?	Healthy	Age
GEO	GSE25462	Vastus lateralis	50	40 ± 13	21 - 67	Affymetrix GeneChip Human Genome U133 Plus 2.0 Array	0.44	Healthy / family history of T2D / T2D	Age, sex
GEO	GSE130563	Rectus abdominis	46	61 ± 12	30 - 80	Affymetrix Human Gene 2.0 ST Array	0.43	Healthy / PDAC patients	Age, sex, medication
GEO	GSE134913	Vastus lateralis	45	39 ± 9.3	23 - 60	Agilent-079407 ArrayXS Human V3 079025	0.31	Healthy / obese who underwent bariatric surgery	Age, sex, timepoint Random intercept for participant ID (to account for repeated measures)
GEO	GSE19420	Vastus lateralis	42	58 ± 6.0	48 - 68	Affymetrix Human Genome U133 Plus 2.0 Array	1	Healthy / IGT / T2D	Age, timepoint Random intercept for participant ID (to account for repeated measures)
GEO	GSE25941	Vastus lateralis	36	56 ± 27	22 - 93	Affymetrix Human Genome U133 Plus 2.0 Array	0.47	Healthy	Age, sex
GEO	GSE72462	Vastus lateralis	36	46 ± 11	24 - 64	Affymetrix Human Transcriptome Array 2.0	0.33	Healthy	Age, sex, timepoint Random intercept for participant ID (to account for repeated measures)

## Sheet: Supp Table 3
					Age				VO2max (mL/min/kg)				Exercise training (before vs after intervention)
CpG	Chromosome	Position (hg38)	CpG island position	Annotated gene(s)	% DNAm change per year of age	SE	P-value age	FDR age	% DNAm change per unit of VO2max	SE	P-value	FDR	% DNAm change after training	SE	P-value	FDR
cg14911690	chr19	19618585	Island	PBX4	0.0937726	0.0085345	4.39081e-28	2.6149e-22	0.0191018	0.019912	0.337403	1	-0.0740764	0.0839832	0.377756	1
cg03554221	chr8	141440130	Shelf	MROH5	-0.115111	0.0110496	2.06134e-25	1.22761e-19	-0.0518826	0.0331449	0.117506	1	0.0349515	0.221628	0.87469	1
cg08023545	chr10	47360501	Open sea		-0.0952894	0.00935988	2.42021e-24	1.44133e-18	0.0183366	0.021267	0.388572	1	-0.0483808	0.153881	0.753214	1
cg25146879	chr11	33743512	Open sea	FBXO3	-0.191256	0.0188997	4.52443e-24	2.69447e-18	0.0446971	0.0635526	0.481863	1	-0.190331	0.329311	0.563285	1
cg06335143	chr1	52842981	Island	ZYG11A	0.0556481	0.00553891	9.49401e-24	5.65403e-18	-0.00277958	0.00769471	0.717926	1	0.0309399	0.129166	0.810691	1
cg00383081	chr1	182392952	Shore	GLUL	-0.159264	0.0159227	1.48858e-23	8.86505e-18	0.0839287	0.0616141	0.173145	1	0.560234	0.288148	0.0518639	1
cg11614451	chr3	160449940	Island	TRIM59;RP11-432B6.3	0.038745	0.00396785	1.59546e-22	9.50154e-17	-0.00205989	0.00524735	0.694647	1	0.0441421	0.051515	0.391512	1
cg09873284	chr1	15703281	Open sea	PLEKHM2	-0.113675	0.0116467	1.66728e-22	9.9292e-17	0.0084325	0.0238221	0.723355	1	0.40113	0.196756	0.0414785	1
cg03934366	chr3	52232415	Open sea	RP11-330H6.5;TWF2	-0.209656	0.0216805	4.035e-22	2.40298e-16	0.0232518	0.0474116	0.623833	1	-0.148693	0.379337	0.695072	1
cg20611039	chr2	167264590	Open sea		-0.16292	0.0169218	6.10174e-22	3.63378e-16	0.0638913	0.045264	0.15809	1	0.174471	0.259587	0.501512	1
cg03591753	chr6	35691363	Shelf	FKBP5	-0.0969398	0.0100709	6.22554e-22	3.7075e-16	0.0510779	0.0208368	0.014233	1	0.0239431	0.200725	0.905051	1
cg16778903	chr15	72320225	Island	RP11-106M3.2;RP11-106M3.3;CELF6	0.0192805	0.00201147	9.22089e-22	5.49132e-16	0.00118607	0.00697942	0.865059	1	0.00952405	0.0292082	0.744368	1
cg21531740	chr17	81697228	Shore	HGS;RP13-1032I1.11	-0.154195	0.0160884	9.31407e-22	5.5468e-16	-0.0530538	0.0491583	0.280479	1	0.282561	0.305065	0.354327	1
cg06680529	chr17	81962878	Island	NOTUM	-0.141488	0.0148584	1.69167e-21	1.00744e-15	0.0395214	0.0329584	0.230477	1	0.0778085	0.262599	0.767	1
cg13107669	chr1	228286171	Island	OBSCN	-0.117226	0.0123271	1.91467e-21	1.14024e-15	0.0425322	0.0221473	0.0548043	1	0.323061	0.239343	0.177087	1
cg05009662	chr17	48059287	Island	NFE2L1	-0.115246	0.0122835	6.46429e-21	3.84965e-15	0.0604609	0.022842	0.00812277	1	0.237409	0.392825	0.545603	1
cg27055365	chr1	117146733	Open sea	VTCN1	-0.141689	0.015151	8.62012e-21	5.13349e-15	0.0172999	0.0453969	0.703142	1	0.359435	0.281355	0.201421	1
cg00592411	chr22	19799805	Open sea	GNB1L	-0.102768	0.011014	1.05168e-20	6.26303e-15	0.0533041	0.0210139	0.0111931	1	0.288196	0.187001	0.123281	1
cg03719380	chr3	49720960	Shore	RNF123;AMIGO3;GMPPB	-0.0742662	0.00796025	1.06239e-20	6.32676e-15	0.0312596	0.0144785	0.0308472	1	0.349184	0.139194	0.0121205	1
cg12378817	chr10	132147730	Open sea	JAKMIP3	0.128538	0.0138001	1.22776e-20	7.31159e-15	-0.0232357	0.0273311	0.395239	1	0.033583	0.26067	0.897489	1
cg03798986	chr15	101439162	Open sea	PCSK6	-0.126393	0.0135991	1.48306e-20	8.83193e-15	0.0393439	0.0667793	0.555752	1	-0.0567293	0.186329	0.760779	1
cg14748455	chr19	3966908	Shore	DAPK3	-0.118947	0.0128201	1.72476e-20	1.02713e-14	0.0280507	0.0479881	0.558861	1	0.352921	0.174568	0.0432087	1
cg06094085	chr16	2086267	Shore	TSC2	-0.133391	0.0144224	2.26893e-20	1.35119e-14	0.0708104	0.0272814	0.00944388	1	0.340485	0.298509	0.254028	1
cg01478004	chr2	173075026	Shore	pk	-0.107075	0.0115853	2.41244e-20	1.43665e-14	0.044019	0.0367747	0.23131	1	0.288657	0.215196	0.1798	1
cg16867657	chr6	11044643	Island	ELOVL2-AS1;ELOVL2	0.205719	0.022342	3.33104e-20	1.98369e-14	0.0153911	0.0410486	0.707698	1	0.358712	0.199531	0.0722118	1
cg07502461	chr3	52232166	Open sea	RP11-330H6.5;TWF2	-0.141515	0.0153741	3.42299e-20	2.03845e-14	0.0344986	0.0684102	0.614057	1	0.0274286	0.460842	0.952539	1
cg07701282	chr16	67230386	Shelf	FHOD1	-0.114333	0.0124474	4.1036e-20	2.44376e-14	0.0212549	0.0276197	0.441562	1	0.241321	0.136183	0.0763891	1
cg23588952	chr8	2076219	Open sea	MIR7160;MYOM2	-0.171613	0.0188332	8.06912e-20	4.80527e-14	0.153124	0.0366097	2.88174e-05	0.0883254	0.216458	0.347035	0.532802	1
cg03171300	chr2	86080075	Open sea	POLR1A	-0.122936	0.0135001	8.52496e-20	5.07672e-14	0.0479621	0.0231625	0.0383884	1	0.0856206	0.208583	0.681448	1
cg00784051	chr16	69318737	Shelf	VPS4A;RP11-343C2.11	-0.0446183	0.00490647	9.56584e-20	5.69658e-14	-0.00437922	0.00842548	0.603231	1	0.0663482	0.0967419	0.492822	1
cg14957186	chr10	71218015	Island	UNC5B;UNC5B-AS1	-0.109145	0.0120354	1.20481e-19	7.17479e-14	-0.0288289	0.0259221	0.266079	1	-0.139763	0.233844	0.550055	1
cg08104573	chr10	61141216	Open sea		-0.146731	0.0162401	1.6383e-19	9.75625e-14	0.0844572	0.0302766	0.00527864	1	0.0597048	0.299469	0.841974	1
cg23746497	chr6	104940792	Island	LINC00577	0.0644584	0.00717331	2.5672e-19	1.52879e-13	-0.00262357	0.018108	0.884802	1	0.0226313	0.117286	0.846991	1
cg00464046	chr7	135169798	Shore	CYREN	-0.152501	0.0170113	3.11162e-19	1.85299e-13	0.103508	0.0371189	0.00529453	1	0.211872	0.242189	0.381672	1
cg25622481	chr2	73291236	Island	EGR4	0.0248929	0.00278063	3.48339e-19	2.07438e-13					-0.0452285	0.0953961	0.63542	1
cg13257421	chr2	9847310	Shelf	TAF1B	-0.133555	0.0149618	4.40151e-19	2.62112e-13	0.0218537	0.0301129	0.468007	1	-0.134876	0.270795	0.618432	1
cg04749646	chr2	216371906	Island	2004-03-01	0.0278901	0.00314067	6.66918e-19	3.97153e-13	0.000356823	0.00492862	0.942285	1	-0.142756	0.0632483	0.0240038	1
cg08916477	chr16	30380028	Shore	RP11-297C4.6;SEPT1;ZNF48	-0.110597	0.0124614	6.98376e-19	4.15886e-13	0.090746	0.0596139	0.127952	1	0.368081	0.239845	0.124867	1
cg09727935	chr6	104940595	Island	LINC00577	0.108762	0.0123203	1.06707e-18	6.3544e-13	-0.0122636	0.0389537	0.752894	1	0.0846138	0.18028	0.638821	1
cg12076709	chr13	113403267	Shore	RP11-102K13.5	-0.168229	0.0190567	1.0672e-18	6.35517e-13	-0.0125375	0.0549022	0.819366	1	0.452025	0.31066	0.145656	1
cg10729426	chr19	57527216	Island	ZNF549	0.112843	0.0127852	1.0841e-18	6.45585e-13	0.00546304	0.0300546	0.855763	1	0.089763	0.248612	0.718057	1
cg21418854	chr1	36306179	Shore	SH3D21	-0.121216	0.0137442	1.1508e-18	6.853e-13	0.000911756	0.0599254	0.987861	1	0.473599	0.249164	0.0573343	1
cg11649684	chr4	169010829	Shore	RP11-483A20.3;CBR4	0.0397403	0.00451061	1.24683e-18	7.42486e-13	0.0171464	0.0164384	0.296917	1	-0.115278	0.0895362	0.197919	1
cg00496504	chr3	12583894	Open sea	RAF1	-0.0820534	0.00932934	1.42795e-18	8.5034e-13	0.0420171	0.0165041	0.010901	1	0.383346	0.166759	0.0215162	1
cg25590444	chr1	9615501	Open sea		-0.0787823	0.00897644	1.68545e-18	1.00368e-12	0.0316181	0.0180801	0.0803288	1	0.347447	0.152695	0.0228804	1
cg07435215	chr15	41283222	Shore	OIP5-AS1	-0.114091	0.0130024	1.71546e-18	1.02155e-12	-0.000566307	0.0243692	0.98146	1	0.309037	0.202567	0.127107	1
cg23685969	chr10	72217062	Shore	ASCC1;ANAPC16	-0.210887	0.024066	1.90388e-18	1.13375e-12	0.0453753	0.0265142	0.0870158	1	0.581376	0.229595	0.0113354	1
cg05637536	chr1	154502591	Island	TDRD10;SHE	0.0494745	0.0056476	1.94781e-18	1.15991e-12	-0.0368987	0.0114019	0.00121134	1	-0.0115082	0.0961877	0.904766	1
cg25032595	chr13	95552723	Island	CLDN10	0.0450786	0.0051466	1.97157e-18	1.17406e-12	0.000124707	0.0083195	0.98804	1	-0.0506634	0.0944777	0.591788	1
cg00852802	chr2	231452185	Open sea	AC017104.2	-0.0733545	0.00842011	2.99045e-18	1.78079e-12	0.0233038	0.02699	0.387905	1	-0.283536	0.170554	0.0964253	1
cg14419975	chr1	90730774	Shelf		0.0358378	0.00411695	3.17778e-18	1.89234e-12	-0.00581265	0.0105595	0.581999	1	-0.0834336	0.074836	0.264899	1
cg00938540	chr20	62568877	Open sea	MIR1-1HG	-0.137068	0.0157691	3.55569e-18	2.11738e-12	0.0501744	0.0308515	0.103882	1	0.251638	0.271747	0.354444	1
cg01223221	chr17	18241619	Open sea	LLGL1	-0.0566909	0.00653297	4.03976e-18	2.40563e-12	0.0051415	0.0175801	0.769934	1	-0.0234993	0.141065	0.867697	1
cg19606153	chr3	42692266	Open sea	KLHL40	-0.084724	0.00976485	4.08414e-18	2.43206e-12	0.046024	0.0182572	0.0117064	1	0.162281	0.165828	0.327774	1
cg13262594	chr7	25886939	Open sea		-0.159426	0.0183837	4.24165e-18	2.52585e-12	-0.0570541	0.0838534	0.496249	1	0.116834	0.322729	0.717338	1
cg21572722	chr6	11044660	Island	ELOVL2-AS1;ELOVL2	0.146369	0.0168971	4.61981e-18	2.75103e-12	0.00409082	0.0341128	0.904546	1	0.433645	0.141744	0.00221818	1
cg01300684	chr4	140308963	Open sea	SCOC-AS1;SCOC	-0.0849982	0.0098205	4.92149e-18	2.93067e-12	0.0455266	0.0227698	0.0455619	1	0.144124	0.180685	0.425073	1
cg16672147	chr2	235727392	Open sea	AGAP1	-0.119969	0.0138849	5.60923e-18	3.34021e-12	0.12259	0.0516773	0.0176812	1	0.493088	0.71484	0.490328	1
cg05353868	chr11	65596645	Shelf	KCNK7;SIPA1	-0.133906	0.0155247	6.39193e-18	3.80628e-12	0.0832354	0.0305819	0.00649434	1	0.156419	0.435589	0.719522	1
cg19146001	chr13	21670949	Island	FGF9	0.0164229	0.00190822	7.54213e-18	4.49121e-12	0.00112186	0.00323662	0.72888	1	-0.0121656	0.0563341	0.829023	1
cg19092105	chr15	84839847	Open sea	ALPK3	-0.0155917	0.00181309	8.00568e-18	4.76723e-12	-0.00142772	0.00314245	0.649589	1	0.0431679	0.0319545	0.176722	1
cg15443767	chr2	157087462	Open sea		-0.129295	0.0150395	8.17761e-18	4.8696e-12	0.0528155	0.0307749	0.086128	1	0.148625	0.266748	0.577408	1
cg09219776	chr5	44536795	Open sea		-0.106709	0.0124145	8.28918e-18	4.93603e-12	0.017502	0.0413038	0.671757	1	0.105718	0.218496	0.628498	1
cg23994468	chr19	55635939	Open sea	ZNF581;ZNF580	-0.0841095	0.00978592	8.33015e-18	4.96042e-12	0.0115792	0.0491856	0.813884	1	0.214405	0.117598	0.0682717	1
cg17292667	chr13	110135175	Shelf		-0.112338	0.0130973	9.7177e-18	5.78667e-12	0.00676738	0.0238832	0.776907	1	0.150707	0.237635	0.525954	1
cg27281546	chr15	41104374	Open sea	INO80	-0.118816	0.0138698	1.06632e-17	6.34968e-12	0.0800689	0.0289699	0.00571205	1	0.463268	0.236559	0.0501872	1
cg16541931	chr10	25174827	Island	GPR158-AS1;GPR158	0.0228965	0.00267492	1.13174e-17	6.7392e-12	0.0154959	0.0095656	0.105241	1	0.0322308	0.0517218	0.533182	1
cg01121199	chr18	47100310	Open sea	KATNAL2	-0.085714	0.010018	1.16844e-17	6.95778e-12	0.00422797	0.0197913	0.830837	1	0.117153	0.193999	0.545922	1
cg17339327	chr6	31971247	Shore	DXO;STK19	-0.120608	0.0141103	1.25822e-17	7.49233e-12	0.0217358	0.0528447	0.680841	1	0.476462	0.190265	0.0122727	1
cg25025992	chr15	78265241	Shore	DNAJA4;RP11-762H8.3	-0.114173	0.0133954	1.55043e-17	9.23237e-12	0.0595891	0.0238424	0.012444	1	0.415347	0.217432	0.056102	1
cg25942450	chr5	171309246	Island	RP11-546B8.6;TLX3	0.043739	0.00513211	1.56e-17	9.28937e-12	-0.00907011	0.00780431	0.245157	1	-0.0664882	0.0798453	0.405006	1
cg27235148	chr11	45355380	Island	RP11-430H10.1	0.0327876	0.00385526	1.82155e-17	1.08468e-11	-0.0087553	0.0101756	0.389559	1	-0.0643377	0.0542367	0.235527	1
cg04509882	chr3	184320528	Open sea	EIF4G1;EIF2B5	-0.148211	0.0174639	2.12602e-17	1.26598e-11	0.129387	0.0239456	6.54029e-08	0.000204188	0.511088	0.368536	0.165501	1
cg13170891	chr6	30600754	Open sea	PPP1R10	-0.166743	0.0196606	2.23167e-17	1.32889e-11	0.0507149	0.0394818	0.198963	1	0.337372	0.210731	0.109385	1
cg26763542	chr17	63972992	Open sea	SCN4A;CTC-264K15.6	-0.0480459	0.00566874	2.33876e-17	1.39265e-11	0.00567388	0.0102915	0.581416	1	0.086999	0.0805323	0.280009	1
cg18355533	chr19	3961680	Shore	MIR637;DAPK3	-0.206609	0.0243798	2.35867e-17	1.40451e-11	0.0498228	0.0336058	0.13819	1	0.29676	0.274378	0.279441	1
cg19246600	chr17	81920774	Shore	MAFG;SIRT7	-0.092138	0.0108772	2.43808e-17	1.45179e-11	0.0636443	0.0224691	0.00461818	1	0.165649	0.175021	0.343917	1
cg19024575	chr17	78798477	Shelf	USP36	-0.0990536	0.0117261	2.98125e-17	1.77523e-11	0.0145755	0.0225891	0.518769	1	0.290758	0.219531	0.185354	1
cg05951351	chr15	99118143	Open sea	SYNM	-0.139442	0.0165729	3.96715e-17	2.36229e-11	0.0885383	0.0254532	0.00050427	1	0.34317	0.244849	0.161047	1
cg14557554	chr9	133350315	Shore	SNORD36A;SNORD36C;RPL7A	-0.0967288	0.0115018	4.10457e-17	2.44412e-11	-0.000880664	0.0189216	0.962878	1	0.0325008	0.168979	0.847479	1
cg07294323	chr16	73049427	Shore	ZFHX3	-0.156181	0.0185749	4.16484e-17	2.48e-11	0.0973539	0.0399838	0.0148986	1	0.466443	0.339179	0.169066	1
cg03555227	chr5	170862065	Island	RANBP17	0.115169	0.0136992	4.20552e-17	2.50422e-11	0.0104874	0.0315507	0.739588	1	0.136713	0.110204	0.214773	1
cg06141561	chr16	1961213	Shore	NDUFB10	-0.0986526	0.0117386	4.31204e-17	2.56764e-11	0.00112316	0.0213898	0.958123	1	0.331337	0.166427	0.0464939	1
cg14188111	chr1	153635557	Shore	CHTOP;S100A13;RP1-178F15.4;RP1-178F15.5	-0.133004	0.0158455	4.70542e-17	2.80188e-11	-5.95261e-05	0.0258692	0.998164	1	0.105613	0.223986	0.637271	1
cg19772161	chr6	3746335	Open sea	PXDC1	-0.0919224	0.0109564	4.86968e-17	2.89968e-11	-0.034783	0.0533576	0.514476	1	-0.27291	0.219106	0.212927	1
cg25593625	chr1	24071198	Open sea	RP11-293P20.2;RP11-293P20.4;MYOM3	-0.093752	0.0111877	5.29508e-17	3.15299e-11	-0.0595624	0.0797669	0.455241	1	0.00441544	0.347181	0.989853	1
cg03546163	chr6	35686585	Shore	FKBP5	-0.175718	0.0209806	5.51032e-17	3.28115e-11	0.087336	0.0396377	0.0275697	1	0.31437	0.357696	0.37947	1
cg24377019	chr17	19723097	Shore		-0.169128	0.0202415	6.51583e-17	3.87988e-11	0.000900533	0.0529254	0.986425	1	0.0559946	0.271397	0.836541	1
cg00949583	chr13	103883931	Open sea		-0.101856	0.0122125	7.41187e-17	4.41342e-11	0.0185114	0.0248201	0.455775	1	0.422067	0.217061	0.051839	1
cg09659323	chr5	82335211	Open sea	ATP6AP1L	-0.179515	0.0215892	9.17026e-17	5.46045e-11	0.000990551	0.103572	0.992369	1	0.308588	0.963755	0.748822	1
cg00884600	chr10	102628271	Open sea	SUFU	0.105296	0.0126788	9.99e-17	5.94855e-11	-0.0333294	0.0223526	0.135943	1	-0.167836	0.217377	0.440057	1
cg06530443	chr1	45510123	Open sea	MMACHC	-0.144223	0.0173885	1.09343e-16	6.51082e-11	0.0185111	0.0248765	0.456804	1	-0.0010275	0.215157	0.99619	1
cg01508514	chr3	52232038	Open sea	RP11-330H6.5;TWF2	-0.160974	0.0194605	1.31904e-16	7.85421e-11	0.0175325	0.0389719	0.6528	1	-0.28614	0.275618	0.299188	1
cg26971420	chr17	39928976	Shore	ORMDL3;RP11-387H17.4	-0.107595	0.0130098	1.33624e-16	7.95662e-11	-0.0658035	0.0299271	0.0278925	1	-0.0800441	0.403514	0.842758	1
cg04868661	chr16	68259727	Open sea	RP11-96D1.7;PLA2G15	-0.120925	0.0146348	1.42195e-16	8.46698e-11	0.0823039	0.0256326	0.00132319	1	0.0389026	0.454913	0.931851	1
cg22883290	chr2	127043069	Open sea		-0.0325393	0.0039404	1.48295e-16	8.83017e-11	0.011941	0.00513933	0.0201552	1	0.0911447	0.0609833	0.135023	1
cg24724428	chr6	11044654	Island	ELOVL2-AS1;ELOVL2	0.103792	0.0125848	1.61846e-16	9.63706e-11	-0.00767568	0.042752	0.857514	1	0.148168	0.170455	0.384711	1
cg20698113	chr22	49963565	Island	PIM3	-0.155933	0.0189111	1.64335e-16	9.7852e-11	-0.0669707	0.0339243	0.0483676	1	-0.344705	0.263587	0.19096	1
cg07547549	chr20	46029585	Island	SLC12A5	0.085503	0.0103722	1.67274e-16	9.96021e-11	0.025154	0.0366215	0.492168	1	0.0978001	0.219338	0.655678	1
cg01024473	chr1	32199379	Shore	CCDC28B	-0.250994	0.0304622	1.72904e-16	1.02954e-10	0.030566	0.0434093	0.481349	1	0.745945	0.298782	0.0125384	1
cg10056728	chr12	56103288	Shore	ERBB3;PA2G4;RP11-603J24.9	-0.116116	0.0141088	1.87145e-16	1.11434e-10	-0.0216065	0.0789135	0.784239	1	0.35421	0.205534	0.0848225	1
cg02540224	chr14	99540501	Open sea	CCDC85C	0.0698364	0.00848701	1.89371e-16	1.12759e-10	-0.0585007	0.0169387	0.000553017	1	-0.247943	0.242127	0.305826	1
cg00540067	chr3	126355500	Shore	KLF15	-0.0936928	0.0114083	2.16342e-16	1.28819e-10	0.025663	0.0238165	0.281243	1	0.161902	0.206061	0.432044	1
cg06158227	chr15	43370112	Shore	ZSCAN29;TUBGCP4	-0.0851773	0.0103726	2.17985e-16	1.29796e-10	0.0448523	0.0210446	0.0330648	1	0.35471	0.187968	0.0591501	1
cg17885226	chr6	104940855	Island	LINC00577	0.0652326	0.00795292	2.35739e-16	1.40367e-10	0.00533318	0.0243154	0.82639	1	0.0731298	0.113984	0.521148	1
cg05186074	chr15	84859475	Open sea	ALPK3	-0.166209	0.0202758	2.45676e-16	1.46284e-10	0.0318431	0.0477562	0.50491	1	0.0199903	0.305682	0.947859	1
cg14211388	chr12	57252349	Open sea	STAC3;RP11-123K3.4	-0.11489	0.0140177	2.48479e-16	1.47953e-10	0.0728855	0.0283744	0.0102079	1	-0.0941191	0.35843	0.792869	1
cg13864749	chr1	16440122	Shore	NECAP2	-0.0791487	0.00966613	2.65037e-16	1.57812e-10	0.0493523	0.0204286	0.0156991	1	-0.0470521	0.296718	0.874004	1
cg13666267	chr2	231452775	Open sea	AC017104.2	-0.0917613	0.0112269	3.00004e-16	1.78632e-10	0.0148625	0.025489	0.559829	1	0.248298	0.184369	0.178063	1
cg13694749	chr17	63972677	Open sea	SCN4A	-0.0866195	0.0106013	3.06708e-16	1.82624e-10	0.0466035	0.0180851	0.00996917	1	0.198574	0.150913	0.188235	1
cg03756778	chr15	91864157	Open sea	SLCO3A1	-0.124734	0.015272	3.14779e-16	1.87429e-10	0.0283651	0.0400615	0.47892	1	0.216532	0.220823	0.326807	1
cg03977443	chr4	184762885	Open sea	ACSL1	-0.105283	0.0129319	3.90776e-16	2.3268e-10	0.00655183	0.0239048	0.784023	1	0.297581	0.228879	0.193545	1
cg18061140	chr6	15691026	Open sea		-0.198565	0.0243969	3.98718e-16	2.37408e-10	-0.0221918	0.0356167	0.533237	1	0.0925976	0.299697	0.757344	1
cg12466919	chr5	179823999	Shelf	SQSTM1	-0.140985	0.0173242	4.01754e-16	2.39216e-10	0.0313627	0.0362829	0.387372	1	-0.00264543	0.166938	0.987357	1
cg04586023	chr22	50251950	Shore	MAPK12;HDAC10	-0.110949	0.0136405	4.16024e-16	2.47712e-10	0.0284547	0.0319311	0.37286	1	-0.197445	0.174833	0.258756	1
cg12255554	chr20	57407921	Island	RBM38	-0.150698	0.0185275	4.16087e-16	2.47749e-10	0.001569	0.0281279	0.955516	1	0.373578	0.236583	0.114323	1
cg23606718	chr2	130756353	Island	AMER3;AC140481.8	0.108708	0.0133805	4.49646e-16	2.67731e-10	0.0078433	0.0193649	0.685457	1	-0.0425681	0.0874183	0.626296	1
cg05136956	chr8	141425557	Shore	PTP4A3	-0.0939832	0.0115686	4.51055e-16	2.68569e-10	0.0198419	0.0267649	0.458489	1	0.491044	0.202531	0.015328	1
cg05024003	chr2	237860748	Shore	RAMP1	-0.185186	0.0227976	4.54689e-16	2.70732e-10	0.035754	0.0335381	0.286391	1	-0.208972	0.474745	0.659809	1
cg09114211	chr2	96839970	Shore	ANKRD39;ANKRD23	-0.115925	0.0142721	4.56795e-16	2.71986e-10	0.0182236	0.0209344	0.384022	1	-0.0506733	0.184716	0.78383	1
cg16457413	chr3	52235719	Shelf	TWF2	-0.123436	0.0151983	4.59835e-16	2.73795e-10	0.0331024	0.0542004	0.541371	1	0.26133	0.232074	0.260138	1
cg04527761	chr7	194860	Shore	AC093627.12;FAM20C	-0.120416	0.0148302	4.6755e-16	2.78389e-10	0.065607	0.0332481	0.0484665	1	0.656648	0.30485	0.0312399	1
cg02343182	chr7	128852462	Shore	FLNC;RP11-309L24.2	-0.0930108	0.0114599	4.80965e-16	2.86376e-10	0.0784844	0.0208415	0.000166039	0.500775	0.253634	0.191969	0.186426	1
cg08016257	chr7	135148413	Open sea	TMEM140;CYREN	-0.182376	0.0224752	4.87584e-16	2.90316e-10	0.0250131	0.0467093	0.5923	1	-0.2623	0.290468	0.366512	1
cg18633600	chr12	1831285	Open sea	CACNA2D4;LRTM2	0.0467777	0.00576727	5.02501e-16	2.99198e-10	0.0120729	0.00662617	0.0684546	1	0.0576675	0.0680126	0.396496	1
cg06144905	chr17	29042761	Open sea	PIPOX	0.214335	0.0264482	5.31956e-16	3.16735e-10	-0.0888429	0.135631	0.512445	1	0.0313489	0.617034	0.95948	1
cg04534711	chr4	8117319	Open sea	ABLIM2	-0.107842	0.0133109	5.41446e-16	3.22385e-10	0.00735246	0.05307	0.889812	1	0.521207	0.24095	0.0305309	1
cg08663425	chr2	127060469	Island	BIN1	-0.165037	0.0203759	5.51364e-16	3.2829e-10	0.0107178	0.0274724	0.696441	1	0.401449	0.233584	0.0856777	1
cg00153395	chr1	64861839	Open sea	JAK1	-0.074758	0.00923129	5.57178e-16	3.31751e-10	0.0392075	0.0167963	0.0195805	1	0.325899	0.313281	0.298211	1
cg16477091	chr17	58755638	Island	PPM1E	0.0347851	0.00429549	5.58413e-16	3.32486e-10	0.000376031	0.0176586	0.983011	1	-0.0533548	0.0606178	0.37876	1
cg24677220	chr17	45998317	Open sea	MAPT;STH	0.0415666	0.00513297	5.58891e-16	3.3277e-10	-0.00904054	0.0107575	0.400689	1	0.080719	0.101384	0.425931	1
cg19295251	chr4	185506530	Open sea	PDLIM3	-0.107355	0.0132747	6.10681e-16	3.63605e-10	0.132789	0.0264848	5.33723e-07	0.00166041	0.229681	0.248378	0.355108	1
cg10140158	chr7	22726130	Open sea	IL6;AC073072.5	-0.0801118	0.00991082	6.3057e-16	3.75447e-10	0.0791757	0.0268503	0.00319032	1	0.407049	0.175296	0.0202292	1
cg26438284	chr11	2385076	Shore	CD81	0.0623595	0.00771703	6.43619e-16	3.83216e-10	0.0155754	0.0162015	0.336373	1	-0.0944584	0.181653	0.603068	1
cg25461186	chr12	122080182	Shore	MLXIP	-0.0897305	0.0111058	6.49792e-16	3.86891e-10	0.0471446	0.0206623	0.0225085	1	0.149754	0.194383	0.441058	1
cg02087454	chr3	9250340	Open sea	SRGAP3	-0.0931302	0.011527	6.51266e-16	3.87767e-10	0.0161452	0.0225662	0.474327	1	0.427472	0.202789	0.0350339	1
cg16214269	chr2	178532022	Open sea	TTN;TTN-AS1	-0.185637	0.0229877	6.72149e-16	4.00201e-10	0.0913955	0.0344611	0.00799854	1	0.16816	0.33543	0.616141	1
cg17485724	chr15	55586713	Shore	PYGO1	-0.107059	0.0132836	7.6598e-16	4.56068e-10	0.104296	0.0226074	3.96229e-06	0.0122633	0.173594	0.225733	0.44188	1
cg07565228	chr16	75114844	Island	LDHD	-0.0490659	0.00609086	7.90597e-16	4.70724e-10	0.0134237	0.0118582	0.257625	1	0.0544246	0.10127	0.590978	1
cg12373771	chr22	17120490	Island	CECR6;AC006946.15	0.0908382	0.0112914	8.6331e-16	5.14016e-10	0.0224032	0.0218752	0.305771	1	0.0249406	0.104979	0.812209	1
cg26286198	chr20	50196121	Shelf		-0.125882	0.0156592	9.0688e-16	5.39957e-10	0.0169127	0.0176793	0.338751	1	-0.0226705	0.146926	0.877374	1
cg10257332	chr3	47827646	Shelf	DHX30	-0.0860134	0.0107005	9.11445e-16	5.42674e-10	0.0143383	0.0201025	0.475684	1	0.0878328	0.175724	0.617191	1
cg12603914	chr3	159881736	Open sea	IQCJ-SCHIP1;SCHIP1	-0.162027	0.020173	9.59924e-16	5.71538e-10	0.0506202	0.054455	0.352589	1	-0.009409	0.316036	0.976249	1
cg05420738	chr16	66921969	Shore	RRAD	-0.0968676	0.0120679	1.00012e-15	5.95468e-10	0.0577855	0.0677815	0.393923	1	0.00350798	0.217302	0.98712	1
cg15717330	chr8	140549267	Island	AGO2	-0.199146	0.0248139	1.01046e-15	6.01623e-10	0.0885105	0.0532974	0.096776	1	0.269197	0.625214	0.666783	1
cg18823880	chr3	184320638	Open sea	EIF4G1;EIF2B5	-0.201681	0.0251404	1.03861e-15	6.18386e-10	0.0883938	0.0258337	0.000622428	1	0.0752882	0.274084	0.783555	1
cg08116711	chr7	101952937	Open sea	CUX1	-0.141009	0.017603	1.14237e-15	6.80161e-10	0.142702	0.0388219	0.000237101	0.710356	0.628024	0.331869	0.0584393	1
cg18267374	chr8	24913759	Island	NEFM;GS1-72M22.1	0.0176715	0.00220731	1.18601e-15	7.06144e-10	0.00359915	0.00360921	0.318661	1	0.0231624	0.0380532	0.542734	1
cg25148589	chr4	157220783	Shore	GRIA2	0.0371194	0.00463756	1.20349e-15	7.1655e-10	0.014076	0.0213545	0.509794	1	0.150278	0.0854686	0.0787003	1
cg10119075	chr10	7667774	Shore	ITIH5	0.0333415	0.00416667	1.22468e-15	7.29162e-10	0.00831284	0.00793762	0.294974	1	-0.0270904	0.0821046	0.741437	1
cg17330203	chr10	99755841	Open sea	CUTC	-0.166095	0.0207585	1.23096e-15	7.32901e-10	-0.00840505	0.0537977	0.875848	1	0.258721	0.280744	0.356762	1
cg14548590	chr3	186929236	Shore	ST6GAL1	-0.152471	0.0190575	1.23847e-15	7.37372e-10	-0.0905339	0.0434893	0.0373653	1	-0.326533	0.350926	0.352119	1
cg13470735	chr1	156708755	Shore		-0.0575194	0.00719251	1.27357e-15	7.58268e-10	0.00637484	0.0156368	0.683508	1	0.087355	0.133112	0.511663	1
cg03493123	chr5	177602442	Shore	B4GALT7	-0.0891239	0.0111483	1.3018e-15	7.75079e-10	0.0112586	0.0342969	0.742708	1	0.313934	0.145199	0.0306106	1
cg03545227	chr2	219308377	Shore	PTPRN	0.0884724	0.0110749	1.36531e-15	8.12886e-10	0.0238503	0.028148	0.396819	1	0.052084	0.0922351	0.572287	1
cg23354250	chr6	41108125	Open sea	ADCY10P1	-0.0806118	0.0100912	1.36827e-15	8.14652e-10	-0.0106029	0.042867	0.804642	1	0.268205	0.165236	0.104555	1
cg10294252	chr15	74620132	Shelf	CLK3	-0.0395236	0.00495054	1.42016e-15	8.45542e-10	-0.00802444	0.00898575	0.371847	1	0.0556731	0.081714	0.495671	1
cg19871595	chr6	43046916	Open sea	CUL7;KLC4	-0.0740783	0.00929097	1.54681e-15	9.20946e-10	0.00684777	0.0219426	0.754983	1	0.0765098	0.215111	0.722083	1
cg01620164	chr2	163733761	Shelf	FIGN	-0.164836	0.020684	1.59654e-15	9.5055e-10	-0.0145272	0.0327051	0.656907	1	-0.377034	0.290132	0.193764	1
cg00283046	chr19	3942224	Island	NMRK2	-0.22204	0.027863	1.59965e-15	9.52404e-10	0.0136572	0.052865	0.796144	1	0.551587	0.294525	0.0610953	1
cg03178541	chr16	88897389	Shore	CBFA2T3	-0.137209	0.017223	1.63039e-15	9.70704e-10	0.00313926	0.0665312	0.962366	1	0.235532	0.225268	0.295762	1
cg00589488	chr3	49722815	Shore	GMPPB	-0.11587	0.014551	1.67845e-15	9.99313e-10	0.017848	0.0179857	0.321029	1	0.145969	0.149317	0.328283	1
cg08508227	chr20	62564894	Open sea	MIR133A2;MIR1-1HG	-0.127513	0.0160499	1.9456e-15	1.15837e-09	0.0350394	0.0581668	0.546911	1	0.114277	0.187265	0.541703	1
cg12355162	chr7	135169453	Shore	RP11-134L10.1;CYREN	-0.0935595	0.0117882	2.07655e-15	1.23633e-09	0.0528132	0.0190359	0.00553046	1	0.202281	0.204957	0.323669	1
cg09400566	chr19	1271371	Shore	CIRBP-AS1;CIRBP	-0.0824472	0.010393	2.14034e-15	1.27431e-09	0.0553226	0.0200416	0.00577325	1	0.0602136	0.178393	0.735716	1
cg11385616	chr7	100892628	Island	ACHE	-0.121581	0.0153315	2.18879e-15	1.30316e-09	0.0115558	0.0329216	0.72558	1	0.130476	0.198942	0.511919	1
cg22795661	chr9	108761755	Open sea		-0.0792885	0.010001	2.22645e-15	1.32557e-09	0.0459146	0.0333793	0.168963	1	0.590999	0.420584	0.159966	1
cg03536664	chr3	48599053	Shelf	UQCRC1	-0.109823	0.0138595	2.29936e-15	1.36898e-09	0.0390525	0.0214302	0.0684084	1	0.7066	0.208701	0.000709949	1
cg16402286	chr14	64233187	Open sea	ESR2	-0.161523	0.0203962	2.38901e-15	1.42236e-09	0.00239257	0.105015	0.981823	1	0.313583	0.227807	0.168658	1
cg05599246	chr5	1343476	Shore	CLPTM1L	-0.128315	0.0162171	2.52603e-15	1.50393e-09	0.10452	0.0618064	0.0908215	1	0.405387	0.246397	0.0999166	1
cg23727326	chr2	200850586	Open sea	RNA5SP115	-0.131874	0.0166697	2.55348e-15	1.52027e-09	0.0505684	0.0266167	0.0574496	1	0.373126	0.413308	0.366643	1
cg18758922	chr22	36703739	Shore	CACNG2;RP1-293L6.1	0.0328012	0.0041524	2.80404e-15	1.66944e-09	0.00522174	0.0104296	0.616607	1	-0.0874796	0.0912619	0.337783	1
cg07262307	chr3	52231296	Open sea	RP11-330H6.5;TWF2	-0.100913	0.0127753	2.80966e-15	1.67278e-09	0.0347715	0.0389941	0.372547	1	0.098415	0.216139	0.648871	1
cg27056129	chr17	81697521	Shore	HGS;RP13-1032I1.11	-0.169973	0.0215364	2.96512e-15	1.76534e-09					0.114585	0.311515	0.712998	1
cg13437554	chr19	2272716	Island	LLfos-48D6.2;OAZ1	-0.0718273	0.00910595	3.07176e-15	1.82883e-09	0.0372987	0.0194572	0.0552427	1	0.392702	0.462096	0.39542	1
cg20892492	chr4	128379756	Open sea	RP11-420A23.1	-0.104524	0.0132518	3.08247e-15	1.8352e-09	0.0835179	0.033502	0.0126696	1	0.436256	0.244131	0.0739419	1
cg13214149	chr6	31773200	Open sea	VWA7	-0.147726	0.0187308	3.10025e-15	1.84578e-09	0.0368922	0.0281464	0.18995	1	0.0886603	0.240281	0.712138	1
cg25995216	chr1	165913856	Open sea		-0.155519	0.0197227	3.13828e-15	1.86842e-09	0.110829	0.0304143	0.000268448	0.801049	0.377552	0.377639	0.317421	1
cg14009900	chr9	91220927	Open sea	AUH	-0.155135	0.0196756	3.15464e-15	1.87816e-09	0.0577782	0.0379083	0.12747	1	0.565968	0.345223	0.101125	1
cg13066889	chr2	71468651	Shore	DYSF	-0.0967683	0.0122783	3.242e-15	1.93016e-09	0.0422405	0.023944	0.0777085	1	-0.116018	0.221248	0.600014	1
cg15617140	chr18	35971857	Shore	C18orf21;RP11-723J4.3	-0.0848553	0.0107675	3.25533e-15	1.9381e-09	-0.00698292	0.0197634	0.723843	1	0.150997	0.275573	0.583735	1
cg06478567	chr3	183301514	Open sea	MCF2L2	-0.0776624	0.0098586	3.33644e-15	1.98638e-09	0.0367634	0.0161017	0.0224185	1	0.0170801	0.139155	0.902312	1
cg26411367	chr1	156018268	Shelf	SSR2	-0.117204	0.0148894	3.49997e-15	2.08374e-09	-0.000175019	0.0300349	0.995351	1	0.0489595	0.26857	0.85535	1
cg11705975	chr10	118594735	Island	PRLHR	0.139608	0.017753	3.72311e-15	2.21658e-09	-0.00518994	0.0454819	0.909151	1	0.191366	0.240895	0.426966	1
cg03299740	chr2	17816511	Open sea	MSGN1	0.102244	0.0130031	3.75033e-15	2.23279e-09	-0.05699	0.0239124	0.0171591	1	0.0686473	0.206908	0.740057	1
cg09254904	chr3	14541981	Open sea	GRIP2	-0.0684725	0.00871047	3.81267e-15	2.2699e-09	0.0273092	0.0229947	0.234979	1	0.241807	0.153788	0.115873	1
cg24503846	chr4	94600279	Open sea	PDLIM5	-0.157435	0.0200359	3.9146e-15	2.33058e-09	0.0710877	0.0289342	0.014015	1	0.29673	0.317018	0.349271	1
cg00474080	chr6	30955465	Island	HCG21	0.120703	0.0153674	4.01554e-15	2.39067e-09	-0.0300787	0.028002	0.28275	1	-0.70091	0.300531	0.0196882	1
cg04226952	chr4	7985602	Open sea	ABLIM2	-0.0498374	0.00634645	4.06862e-15	2.42226e-09	-0.0148595	0.0135536	0.272924	1	0.079745	0.0829978	0.336649	1
cg22294908	chr20	41299990	Open sea	ZHX3	-0.0789095	0.010052	4.15511e-15	2.47376e-09	0.0465753	0.0246827	0.0591658	1	0.135218	0.11565	0.242321	1
cg04122815	chr5	43039489	Shore	CTD-2201E18.3;ANXA2R	-0.140879	0.0179526	4.25121e-15	2.53096e-09	0.0723255	0.0301281	0.0163683	1	-0.425202	0.296969	0.1522	1
cg07335580	chr8	78515166	Shore	PKIA;RP11-594N15.2	-0.116942	0.0149121	4.42952e-15	2.63711e-09	0.112401	0.0337426	0.000864939	1	-0.0393988	0.320195	0.90207	1
cg00304844	chr10	29595439	Open sea	SVIL	-0.144024	0.0183707	4.50882e-15	2.68432e-09	0.0936932	0.0323982	0.00382884	1	0.404664	0.330176	0.220349	1
cg18712755	chr6	31632864	Shore	PRRC2A;MIR6832	-0.0539094	0.00687651	4.51821e-15	2.68991e-09	-0.000726827	0.0184501	0.968576	1	0.135023	0.123992	0.276167	1
cg13896955	chr16	28862258	Shore	SH2B1;RP11-22P6.2	-0.124225	0.0158499	4.5925e-15	2.73413e-09	0.049154	0.0247051	0.0466318	1	0.352395	0.259572	0.174591	1
cg13612447	chr17	2749893	Island	RP11-74E22.4	0.0322049	0.00410963	4.63498e-15	2.75942e-09	0.00820554	0.00894931	0.3592	1	-0.0449318	0.072973	0.538072	1
cg22567597	chr16	67228447	Shore	LRRC29;TMEM208	-0.171835	0.0219398	4.79603e-15	2.85529e-09	0.0236046	0.0318121	0.458086	1	0.368808	0.236934	0.119569	1
cg04589062	chr7	91169931	Open sea	CDK14	0.0615327	0.00785788	4.85186e-15	2.88853e-09	0.000421768	0.0162314	0.97927	1	0.21705	0.140029	0.121134	1
cg17331566	chr1	43978632	Shore	B4GALT2	-0.136605	0.0174459	4.87128e-15	2.90008e-09					0.229867	0.205245	0.262728	1
cg22335076	chr1	37998565	Shelf	FHL3	-0.11297	0.0144406	5.15534e-15	3.06919e-09	0.086262	0.0259432	0.000884094	1	0.12039	0.235777	0.609625	1
cg14571537	chr17	36528838	Open sea	MYO19	0.131666	0.0168355	5.25162e-15	3.1265e-09	0.0494579	0.034273	0.149005	1	0.716246	0.269995	0.00798234	1
cg07708811	chr15	100276841	Open sea	ADAMTS17	0.115429	0.0147804	5.73852e-15	3.41637e-09	-0.0525673	0.0257931	0.041546	1	-0.211475	0.27166	0.436302	1
cg20038346	chr19	19530868	Shore	YJEFN3;CTC-260F20.3	-0.130516	0.0167148	5.79229e-15	3.44838e-09	0.0225851	0.0216864	0.297671	1	0.373889	0.163505	0.0222123	1
cg25101936	chr11	114058441	Shore	ZBTB16	-0.104165	0.0133406	5.80542e-15	3.45619e-09	-0.0171005	0.0308701	0.579614	1	0.153075	0.248386	0.537712	1
cg03918703	chr14	23419240	Shore	MYH7;MIR208B	-0.0894804	0.0114619	5.86716e-15	3.49294e-09	-0.0380164	0.0462582	0.411172	1	0.0463317	0.204082	0.820404	1
cg14633456	chr4	112524112	Island	RP11-402J6.1	0.0476659	0.00610957	6.10097e-15	3.63213e-09	-0.00995012	0.0273119	0.715623	1	-0.0243541	0.0919317	0.791075	1
cg23153471	chr7	139542065	Open sea	CLEC2L	-0.112434	0.014421	6.36319e-15	3.78823e-09	0.0924202	0.0358114	0.00985866	1	0.721165	0.240304	0.00269049	1
cg18226382	chr19	3964370	Island	DAPK3	-0.116072	0.0148953	6.56768e-15	3.90997e-09					0.527409	0.284796	0.0640426	1
cg17152135	chr6	33414089	Shelf	PHF1	-0.0641572	0.00825201	7.56084e-15	4.50122e-09	0.0194087	0.0157621	0.218192	1	0.41073	0.145361	0.00471941	1
cg15242330	chr2	27199663	Open sea	SLC5A6	-0.0606625	0.0078026	7.56567e-15	4.50408e-09	0.010415	0.0138525	0.45214	1	0.0701679	0.123589	0.570204	1
cg08710861	chr7	128853011	Shore	FLNC;RP11-309L24.2	-0.0954843	0.0123017	8.36861e-15	4.98209e-09	0.060353	0.0345541	0.0807032	1	0.111096	0.206198	0.590036	1
cg18207164	chr14	28785766	Island	RP11-966I7.2;LINC01551	0.0526364	0.00678477	8.62587e-15	5.13524e-09	-0.010736	0.0122122	0.379335	1	-0.0557883	0.131767	0.672014	1
cg05149386	chr11	10304261	Shore	ADM;RP11-351I24.1	-0.0638825	0.00823899	8.92635e-15	5.31412e-09	0.0138129	0.0292881	0.637196	1	-0.232543	0.169616	0.170377	1
cg13099542	chr13	113402035	Island	RP11-102K13.5	-0.234579	0.0302744	9.30276e-15	5.53819e-09	-0.0459188	0.117061	0.694862	1	0.50257	0.380397	0.186444	1
cg01256539	chr5	120466326	Shore	PRR16	-0.0712364	0.00920185	9.82223e-15	5.84744e-09	0.0257542	0.0167081	0.123216	1	-0.135507	0.478101	0.776849	1
cg16548254	chr2	27378474	Island	ZNF513	-0.0710672	0.00918155	9.92445e-15	5.90828e-09	0.0181415	0.0328471	0.580742	1	0.334619	0.15728	0.0333752	1
cg16468346	chr2	239312680	Open sea	HDAC4	-0.137703	0.0177945	1.00579e-14	5.98772e-09	-0.0520517	0.0569732	0.360918	1	-0.112188	0.343232	0.743775	1
cg14255238	chr2	96550393	Island	ARID5A	-0.173361	0.0224288	1.08071e-14	6.43375e-09	-0.0239396	0.0292842	0.413648	1	-0.0488689	0.243957	0.841232	1
cg06322983	chr7	128852190	Shore	FLNC;RP11-309L24.2	-0.0864334	0.0111847	1.094e-14	6.51283e-09	0.0785509	0.0353683	0.0263547	1	0.29848	0.170106	0.0793164	1
cg21602097	chr15	99119399	Open sea	SYNM	-0.143126	0.0185218	1.09761e-14	6.53431e-09	0.110266	0.0294017	0.000176613	0.532136	0.383485	0.313223	0.22083	1
cg17270101	chr1	56820886	Open sea	FYB2	-0.141165	0.0182715	1.11014e-14	6.60887e-09	0.0799267	0.0268752	0.00293952	1	0.348703	0.240417	0.146945	1
cg06844837	chr3	52228896	Open sea	RP11-330H6.5;TWF2	-0.118898	0.0153895	1.11024e-14	6.60948e-09	-0.0126541	0.0215477	0.557028	1	0.167589	0.191936	0.382582	1
cg24395963	chr16	67173172	Shore	NOL3	-0.112756	0.0146018	1.14482e-14	6.81534e-09	0.0445149	0.0342617	0.193853	1	0.455916	0.292666	0.11928	1
cg15096615	chr9	124712011	Open sea	NR6A1	-0.0482046	0.00624349	1.1563e-14	6.88365e-09	-0.00672746	0.0119937	0.574853	1	7.99381e-05	0.130844	0.999513	1
cg07702439	chr20	17662583	Open sea	RRBP1	0.129443	0.016768	1.1664e-14	6.94377e-09	-0.0281302	0.030689	0.35934	1	0.533227	0.473671	0.260278	1
cg19722698	chr12	104300151	Shelf	TXNRD1	-0.0985256	0.012765	1.178e-14	7.01284e-09	0.0229193	0.0456407	0.615548	1	0.142395	0.24386	0.559273	1
cg24364144	chr1	67409383	Open sea	SERBP1	-0.0837944	0.0108584	1.19107e-14	7.09062e-09	0.0106679	0.0491396	0.828135	1	0.259101	0.184725	0.160727	1
cg14217552	chr9	128193777	Shore	CIZ1	-0.0992753	0.0128667	1.20335e-14	7.1637e-09	0.0550379	0.0270146	0.0416158	1	0.507696	0.24009	0.0344634	1
cg07924575	chr22	26485264	Shore	HPS4;SRRD	-0.0835045	0.0108271	1.23359e-14	7.34374e-09	0.0541229	0.0267372	0.0429441	1	0.17039	0.163091	0.296139	1
cg10432620	chr16	74775064	Island	FA2H	0.0167736	0.00217665	1.29664e-14	7.71906e-09	0.00757147	0.00880601	0.389896	1	-0.0334537	0.0508555	0.510654	1
cg08273635	chr15	74798740	Open sea	CSK	-0.160186	0.0207984	1.34116e-14	7.98407e-09	-0.0362206	0.0249142	0.145998	1	0.0575169	0.238518	0.809444	1
cg04436528	chr8	142473513	Shore	BAI1	-0.0633768	0.00823413	1.39478e-14	8.30325e-09	0.0188974	0.0181489	0.297763	1	0.340723	0.141611	0.0161262	1
cg01602166	chr1	201887634	Shore	SHISA4	-0.122318	0.0158964	1.41827e-14	8.4431e-09	0.111504	0.0304565	0.000251129	0.751379	0.704636	0.266275	0.00813847	1
cg03527802	chr16	29808609	Shore	AC009133.24;AC009133.15;MAZ	-0.107615	0.0139908	1.45045e-14	8.63466e-09	0.00200883	0.0255505	0.937333	1	-0.083816	0.197312	0.67099	1
cg05001691	chr2	219251456	Shore	TUBA4A	-0.144031	0.0187253	1.45108e-14	8.63836e-09	0.0571254	0.0388932	0.141893	1	0.463326	0.238726	0.0522788	1
cg17530031	chr2	241726254	Shore	ING5;AC114730.11	0.096207	0.0125098	1.46498e-14	8.72109e-09	0.0341343	0.0229547	0.137006	1	0.347276	0.212668	0.102479	1
cg07915635	chr20	62563865	Open sea	MIR133A2;MIR1-1HG	-0.0972337	0.0126436	1.46717e-14	8.73415e-09	0.0317255	0.0207419	0.126132	1	0.0779684	0.202985	0.700898	1
cg12845756	chr22	35611806	Open sea	MB	-0.0529755	0.00688892	1.47193e-14	8.76246e-09	0.0355706	0.0132988	0.00747929	1	-0.0435848	0.122452	0.72189	1
cg19220566	chr6	31773192	Open sea	VWA7	-0.0989262	0.0128663	1.4852e-14	8.84144e-09	0.0605844	0.0261501	0.0205149	1	0.236542	0.214302	0.26969	1
cg09191448	chr3	120908048	Island	STXBP5L	0.0246507	0.00320791	1.53766e-14	9.15373e-09	0.00848227	0.00763758	0.266742	1	0.171486	0.0948157	0.0705094	1
cg15329642	chr1	44842625	Shore	PTCH2	-0.0704503	0.00916891	1.54679e-14	9.20804e-09	0.0255647	0.0243712	0.294192	1	0.167895	0.148435	0.258013	1
cg22798948	chr3	65080635	Open sea		-0.137585	0.0179139	1.58657e-14	9.44488e-09	0.0471681	0.0319732	0.140148	1	0.318914	0.326557	0.32877	1
cg21009747	chr22	36285294	Open sea	MYH9	0.0863755	0.0112503	1.62052e-14	9.64692e-09	0.0277626	0.0215117	0.196849	1	0.351733	0.211323	0.0960264	1
cg13650843	chr19	10400996	Shelf	CDC37	-0.0995804	0.0129733	1.64394e-14	9.78636e-09	0.00402077	0.0180555	0.823777	1	-0.0841046	0.139317	0.546048	1
cg02383785	chr7	128168794	Island		0.0448253	0.00583985	1.64444e-14	9.78929e-09	-0.0194575	0.0147875	0.188237	1	0.0140377	0.109193	0.897706	1
cg03394422	chr14	74922576	Shore	RPS6KL1	-0.0994063	0.0129564	1.68824e-14	1.005e-08	0.00955768	0.0462782	0.83638	1	0.404498	0.23429	0.0842606	1
cg15695213	chr12	80715895	Shore	MYF5	0.123453	0.0160982	1.73697e-14	1.03401e-08	0.0535	0.0276013	0.0525851	1	0.263029	0.281962	0.350897	1
cg02875185	chr7	131103824	Shore	LINC-PINT	-0.196983	0.0256992	1.78888e-14	1.06491e-08	0.159934	0.101764	0.116041	1	0.300368	0.297712	0.313013	1
cg02518394	chr17	81947442	Open sea	MYADML2;AC137723.5	-0.139184	0.0181684	1.84799e-14	1.10009e-08	0.0214116	0.0337351	0.525626	1	0.301628	0.288995	0.296617	1
cg11344566	chr2	124025307	Island	AC079154.1;CNTNAP5	0.09325	0.0121746	1.86829e-14	1.11218e-08
cg03365267	chr13	113402260	Island	RP11-102K13.5	-0.226077	0.029525	1.90096e-14	1.13162e-08	-0.0282006	0.0910556	0.756783	1	0.489512	0.324609	0.131553	1
cg05008021	chr17	39194432	Shelf	CACNB1	-0.126772	0.0165561	1.90121e-14	1.13177e-08	0.131222	0.0292985	7.50686e-06	0.0231812	0.695701	0.301386	0.0209802	1
cg13687885	chr6	75403001	Open sea	FILIP1	-0.129483	0.0169133	1.92308e-14	1.14479e-08	0.0705593	0.0482949	0.144013	1	0.595862	0.281465	0.0342598	1
cg26245202	chr1	205633735	Shore		-0.119645	0.0156344	1.96901e-14	1.17213e-08	-0.0236414	0.0636845	0.710469	1	0.472066	0.304727	0.121348	1
cg11017519	chr19	49059521	Shore	NTF4;CGB7;CTB-60B18.12	-0.0624214	0.00815739	1.97676e-14	1.17674e-08	0.0507747	0.0183807	0.00573791	1	0.0629557	0.157781	0.689888	1
cg00590036	chr6	158536400	Island	TMEM181	0.0664556	0.00869047	2.05795e-14	1.22507e-08	-0.000145024	0.0201357	0.994253	1	-0.10343	0.0854552	0.226149	1
cg02738594	chr1	209602404	Open sea	CAMK1G	-0.0899173	0.0117645	2.12066e-14	1.2624e-08	0.0662654	0.0177826	0.000194224	0.58442	0.355512	0.195147	0.0684912	1
cg03894103	chr2	44359761	Shelf	PREPL	-0.184885	0.0241962	2.15453e-14	1.28256e-08	0.0440385	0.0490975	0.36974	1	0.754347	0.317253	0.0174188	1
cg16969368	chr17	59565390	Island	DHX40	0.0594704	0.00778374	2.16647e-14	1.28967e-08	-0.0190508	0.0161666	0.238635	1	-0.0765396	0.113306	0.49935	1
cg05204981	chr19	3961087	Island	DAPK3	-0.186111	0.0243602	2.17243e-14	1.29321e-08	0.0752931	0.0304881	0.0135267	1	0.29996	0.245758	0.222256	1
cg05367173	chr17	63968203	Open sea	SCN4A	-0.0617927	0.00809016	2.20612e-14	1.31326e-08	0.0243305	0.00975026	0.0125827	1	0.139128	0.266933	0.602221	1
cg01013243	chr11	2389107	Shelf	CD81	0.0913761	0.0119635	2.20733e-14	1.31398e-08	-0.00749227	0.0255976	0.769756	1	-0.048442	0.232976	0.835286	1
cg18464402	chr19	4502665	Open sea	PLIN4	-0.105952	0.0138729	2.2171e-14	1.3198e-08	0.0358617	0.0294645	0.22356	1	0.430138	0.177468	0.0153612	1
cg00876267	chr9	136694063	Shore	AL590226.1	-0.104733	0.0137182	2.26589e-14	1.34884e-08	-0.0468197	0.0221548	0.0345756	1	0.0592248	0.21232	0.78029	1
cg22023627	chr8	20268307	Open sea	LZTS1	0.0817306	0.0107058	2.27208e-14	1.35252e-08	-0.00389174	0.0332378	0.906791	1	-0.0836486	0.191866	0.662856	1
cg14821322	chr11	216569	Open sea	SIRT3	-0.0809047	0.0106065	2.3875e-14	1.42122e-08	0.0207947	0.0152579	0.172919	1	0.323708	0.142331	0.0229463	1
cg20172258	chr10	132065348	Shore		-0.105102	0.0137826	2.42784e-14	1.44523e-08	0.00717513	0.0329956	0.827852	1	0.0313884	0.247307	0.899003	1
cg12634236	chr2	161423986	Island	TBR1;AC009487.4;AC009487.5;SLC4A10	0.0206259	0.00270555	2.46779e-14	1.46901e-08	0.00563988	0.00434409	0.194189	1	-0.0270344	0.0503855	0.591578	1
cg26522319	chr1	110963888	Island	RP11-96K19.5;LRIF1	0.0416583	0.00546485	2.47958e-14	1.47603e-08	-0.0155938	0.0168487	0.354696	1	0.0747884	0.145288	0.606722	1
cg08669973	chr2	219496240	Shore	AC053503.11;SPEG	-0.132436	0.0173769	2.50973e-14	1.49397e-08	0.0496957	0.0535123	0.353055	1	0.0696986	0.227219	0.759036	1
cg14991595	chr3	192844132	Open sea	MB21D2	-0.146439	0.0192145	2.51146e-14	1.495e-08	0.0799798	0.0340641	0.0188788	1	0.393314	0.264294	0.136707	1
cg11046593	chr2	17816392	Open sea	MSGN1	0.0990647	0.0130078	2.62071e-14	1.56003e-08	-0.0631906	0.029406	0.0316422	1	0.138846	0.233329	0.551799	1
cg02209611	chr9	93354691	Open sea		-0.159254	0.0209119	2.62658e-14	1.56352e-08	-0.0753755	0.0879197	0.391267	1	0.949446	0.527137	0.0716812	1
cg10424923	chr16	31422701	Open sea	ITGAD	-0.103182	0.0135517	2.65729e-14	1.5818e-08	0.0129611	0.0233155	0.578277	1	0.146111	0.237843	0.539006	1
cg08097417	chr7	130734371	Island	KLF14	0.0805242	0.010576	2.661e-14	1.58401e-08	-0.00796424	0.0101997	0.434903	1	-0.0131266	0.0849269	0.877166	1
cg02308706	chr17	1713340	Shelf	MIR22HG	-0.0764931	0.0100516	2.74047e-14	1.63131e-08	0.104384	0.0197277	1.21492e-07	0.000378689	0.437149	0.181996	0.0163067	1
cg26332213	chr22	26563135	Open sea	TPST2	-0.122492	0.01611	2.8822e-14	1.71567e-08	0.0296433	0.0236377	0.209817	1	-0.0578981	0.259693	0.823576	1
cg13867541	chr6	53687250	Open sea		-0.15553	0.0204566	2.89469e-14	1.7231e-08	0.0777468	0.0299431	0.00941837	1	0.38162	0.31045	0.218978	1
cg00509765	chr5	136059077	Open sea	TGFBI	-0.115399	0.0151792	2.90551e-14	1.72954e-08	0.0662176	0.0360517	0.0662486	1	0.231146	0.280354	0.409668	1
cg24267275	chr2	88658851	Open sea		-0.166219	0.0218696	2.95136e-14	1.75683e-08	0.144005	0.0541014	0.00777339	1	0.311497	0.472052	0.509332	1
cg11809779	chr17	63951224	Open sea	SCN4A	-0.151776	0.0199871	3.10914e-14	1.85075e-08	0.0889338	0.0266769	0.000856879	1	0.375299	0.25642	0.143301	1
cg11200930	chr3	12814909	Shore	CAND2	-0.169694	0.0223541	3.17058e-14	1.88732e-08	0.0858234	0.0280163	0.00218886	1	0.237577	0.216716	0.272966	1
cg12157806	chr19	16399389	Open sea	EPS15L1	0.0902317	0.01189	3.22724e-14	1.92104e-08	-0.0751601	0.0190406	7.90187e-05	0.240612	-0.341722	0.196268	0.0816661	1
cg02476270	chr1	156511854	Open sea		-0.168651	0.022227	3.25713e-14	1.93883e-08	0.0749162	0.0738708	0.31051	1	0.379402	0.375709	0.312578	1
cg19847963	chr12	130871580	Island	RAN	0.0148719	0.00196087	3.34168e-14	1.98916e-08	-0.00529559	0.00397071	0.182314	1	-0.0258255	0.0757391	0.733119	1
cg19055803	chr19	12836349	Shore	MAST1;HOOK2;RTBDN	0.0189012	0.00249308	3.41682e-14	2.03388e-08	0.000299908	0.012532	0.980907	1	-0.0601675	0.0496574	0.225646	1
cg26689934	chr1	10779444	Open sea	CASZ1	-0.0809002	0.0106754	3.50347e-14	2.08546e-08	0.0588592	0.0527236	0.264263	1	0.138798	0.111697	0.214002	1
cg03842737	chr20	3848762	Shore	MAVS	-0.0658678	0.00869364	3.54872e-14	2.11239e-08	0.0300548	0.017375	0.0836718	1	0.298683	0.165906	0.0718109	1
cg25340361	chr2	61904842	Open sea	COMMD1	-0.139097	0.0183619	3.58218e-14	2.13231e-08	0.0818643	0.0303484	0.00698659	1	0.281632	0.26343	0.285028	1
cg05483076	chr5	75051713	Shore	LINC01336	-0.0670839	0.00885585	3.58877e-14	2.13622e-08	0.019728	0.0416509	0.635748	1	-0.0733448	0.184899	0.691607	1
cg08271180	chr8	131984970	Open sea	EFR3A	-0.0947471	0.0125109	3.64283e-14	2.1684e-08	0.0620412	0.0764303	0.416943	1	0.418402	0.190919	0.0284147	1
cg09590897	chr19	3961703	Shore	MIR637;DAPK3	-0.164199	0.0216841	3.66574e-14	2.18203e-08	0.0115678	0.0270968	0.669447	1	0.332856	0.212249	0.116827	1
cg24794563	chr7	55552662	Open sea	VOPP1	-0.108352	0.0143108	3.69415e-14	2.19894e-08	0.0186931	0.0267071	0.483972	1	-0.0783756	0.265033	0.767444	1
cg26390050	chr8	143538999	Shore	ZC3H3	-0.0701101	0.00926409	3.79167e-14	2.25698e-08	-0.0176211	0.0180605	0.329228	1	0.0637729	0.145294	0.660717	1
cg26948176	chr13	113412672	Island		-0.0489438	0.00646821	3.82462e-14	2.27659e-08	-0.0181816	0.0310042	0.557591	1	0.0536342	0.134757	0.690624	1
cg25124064	chr12	110613290	Shore	TCTN1	-0.13725	0.0181459	3.91804e-14	2.3322e-08	0.0117082	0.0375249	0.755031	1	0.293761	0.324759	0.365703	1
cg11060604	chr7	130887705	Open sea	AC058791.1;AC016831.7	-0.129651	0.017143	3.94161e-14	2.34622e-08	-0.00540401	0.0286653	0.850468	1	-0.335909	0.281936	0.233482	1
cg15386103	chr17	41757903	Shore	JUP	-0.0487897	0.00645223	3.97911e-14	2.36854e-08	0.0105427	0.0119204	0.37647	1	0.137785	0.10975	0.20932	1
cg04468927	chr16	70480760	Open sea	COG4	-0.0825082	0.0109117	3.98658e-14	2.37298e-08	0.0483579	0.0189569	0.0107435	1	0.294856	0.166627	0.0768014	1
cg20027684	chr15	90249067	Shore	TTLL13P;RP11-697E2.6	-0.0426698	0.00564325	3.99327e-14	2.37696e-08	-0.00691787	0.00770775	0.369441	1	0.109279	0.0822317	0.183877	1
cg08614301	chr19	19618906	Island	PBX4	0.0501169	0.00662971	4.04804e-14	2.40956e-08	0.00521971	0.0269921	0.846662	1	0.0681546	0.0703552	0.332684	1
cg03317152	chr1	6586095	Open sea	ZBTB48	-0.0845251	0.011188	4.18814e-14	2.49295e-08	0.00548666	0.0164571	0.738839	1	0.10149	0.198564	0.609266	1
cg11341028	chr11	47580328	Shore	NDUFS3;KBTBD4	-0.0740993	0.00980877	4.20821e-14	2.50489e-08	-0.00041084	0.0207703	0.984219	1	0.175969	0.194022	0.36443	1
cg12649208	chr17	50471171	Shore	ACSF2	-0.123312	0.0163378	4.43207e-14	2.63814e-08	0.103299	0.0323313	0.00139828	1	0.490128	0.285794	0.0863512	1
cg01378481	chr2	178704447	Open sea	TTN;TTN-AS1	-0.171344	0.0227074	4.49678e-14	2.67665e-08	0.112664	0.0386184	0.00353014	1	-0.0259068	0.404299	0.948908	1
cg02985453	chr2	27312574	Shelf	MPV17	-0.221104	0.0293051	4.5261e-14	2.6941e-08	0.0467111	0.054074	0.387677	1	0.290751	0.341444	0.394472	1
cg25205329	chr19	2329794	Shore	LLfos-48D6.2;LSM7;SPPL2B	-0.104318	0.0138274	4.54695e-14	2.7065e-08	0.0316177	0.0186938	0.0907701	1	0.144001	0.191585	0.452274	1
cg21144158	chr11	65443612	Open sea	NEAT1;MIR612	-0.134361	0.0178198	4.70023e-14	2.79774e-08	0.101212	0.0323447	0.00175299	1	0.346468	0.268084	0.196223	1
cg07609640	chr3	45818661	Open sea		-0.111283	0.0147592	4.70329e-14	2.79956e-08	0.0172578	0.0550979	0.754113	1	0.365039	0.283335	0.197619	1
cg16919420	chr22	50206448	Island	RP3-402G11.27;SELO	-0.138784	0.0184091	4.74121e-14	2.82212e-08	0.0450721	0.0277978	0.104926	1	0.280226	0.265736	0.291641	1
cg08704660	chr13	75478258	Shelf	TBC1D4	-0.216126	0.0287013	5.0674e-14	3.01628e-08	0.0743524	0.0831165	0.371024	1	0.813814	0.505234	0.107231	1
cg12927715	chr5	178602759	Open sea	CLK4	-0.1203	0.0159781	5.11096e-14	3.0422e-08	-0.0175119	0.0342226	0.608857	1	0.318333	0.193049	0.0991529	1
cg10630360	chr17	50168509	Open sea	SGCA	-0.091601	0.012172	5.24902e-14	3.12437e-08	0.0690731	0.0239583	0.00393835	1	0.399362	0.223838	0.0743984	1
cg18083415	chr15	99129764	Open sea	SYNM;RP11-6O2.4	-0.158448	0.0210567	5.27941e-14	3.14245e-08	0.0504727	0.0249094	0.0427393	1	0.0237808	0.169231	0.888247	1
cg12297590	chr6	157659717	Open sea	ZDHHC14	0.0993423	0.0132053	5.35799e-14	3.18922e-08	-0.0766535	0.0252836	0.0024314	1	-0.39411	0.534158	0.460626	1
cg14500614	chr5	1324529	Open sea	CLPTM1L	-0.0574166	0.00763242	5.36457e-14	3.19313e-08	-0.0039544	0.0161701	0.806804	1	0.370003	0.134069	0.00578389	1
cg22759265	chr2	27775296	Shelf	MRPL33	-0.145372	0.0193348	5.53327e-14	3.29354e-08	0.0090611	0.107462	0.932803	1	0.207665	0.257046	0.419154	1
cg09833701	chr11	1937820	Island	TNNT3	-0.101934	0.0135601	5.59766e-14	3.33186e-08	0.0793449	0.0494041	0.108266	1	0.481461	0.246427	0.0507285	1
cg19961173	chr11	133919006	Shore	IGSF9B	0.104788	0.013945	5.71863e-14	3.40386e-08	-0.0204817	0.0462441	0.657835	1	-0.467159	0.243029	0.0545764	1
cg24229707	chr19	1399166	Island	GAMT	-0.114945	0.0153071	5.94504e-14	3.53862e-08	0.0168097	0.024909	0.499774	1	0.415364	0.210131	0.0480769	1
cg18234547	chr4	1253894	Shelf	CTBP1-AS2	-0.0351201	0.0046789	6.09358e-14	3.62703e-08	0.0208864	0.00819773	0.0108395	1	0.127914	0.0722092	0.076488	1
cg02281446	chr1	228274305	Island	RP5-1139B12.2;OBSCN	-0.0338335	0.00450764	6.10495e-14	3.63379e-08	0.00925185	0.0078249	0.237063	1	0.0394935	0.0468564	0.399306	1
cg14780070	chr1	17624834	Shore	ARHGEF10L	-0.126399	0.016845	6.20686e-14	3.69444e-08	0.0379541	0.0309021	0.21937	1	0.0111379	0.278494	0.968099	1
cg07665387	chr4	133148232	Island	RP11-9G1.3;PCDH10	0.0279516	0.00372528	6.22656e-14	3.70616e-08	0.010623	0.00674552	0.115299	1	-0.0625433	0.080658	0.438095	1
cg18062721	chr3	11601952	Open sea	VGLL4	0.125036	0.0166668	6.27974e-14	3.73781e-08	0.0279119	0.0333206	0.402213	1	0.0914213	0.336887	0.786106	1
cg13442333	chr17	40093475	Shore	NR1D1;THRA	-0.133072	0.0177389	6.30054e-14	3.75018e-08	0.0518349	0.0281977	0.066023	1	0.316069	0.242378	0.192223	1
cg19898448	chr4	124710259	Shelf	ANKRD50	0.119828	0.0159849	6.56493e-14	3.90755e-08	0.0241942	0.0280167	0.387828	1	0.404898	0.27043	0.134332	1
cg03139519	chr11	46367182	Shore	DGKZ	-0.113892	0.015194	6.58693e-14	3.92063e-08	-0.00228749	0.0218105	0.916471	1	0.439369	0.406371	0.279607	1
cg07462954	chr4	2732006	Island	FAM193A	-0.106015	0.0141448	6.63202e-14	3.94746e-08	0.0829129	0.037564	0.0272973	1	0.533876	0.224176	0.0172422	1
cg26009029	chr19	10651421	Shelf		-0.101754	0.0135765	6.63676e-14	3.95028e-08	0.0141266	0.014898	0.343015	1	0.115214	0.25707	0.654024	1
cg16224744	chr13	28719710	Shore	SLC46A3	-0.0906749	0.0121084	6.96328e-14	4.14462e-08	0.0362883	0.0207896	0.0808974	1	0.283456	0.208239	0.173449	1
cg10073698	chr15	71042874	Open sea	LRRC49	-0.102683	0.0137121	6.96835e-14	4.14763e-08	-0.00293661	0.0504899	0.953619	1	0.508711	0.247955	0.0402065	1
cg12042711	chr22	50209137	Shelf	RP3-402G11.28;SELO	-0.11557	0.0154333	6.9721e-14	4.14986e-08	0.0452317	0.0221614	0.0412492	1	0.388588	0.193759	0.044907	1
cg14549594	chr1	51264903	Open sea	RNF11	-0.117889	0.0157456	7.03967e-14	4.19007e-08	0.0722283	0.0685337	0.291925	1	0.305568	0.328381	0.352098	1
cg23565609	chr17	81843049	Shore	RP11-498C9.2	-0.164682	0.0219954	7.04245e-14	4.19171e-08	0.0883169	0.0425986	0.0381503	1	-0.079253	0.447189	0.859332	1
cg17118948	chr17	39193998	Shelf	CACNB1	-0.135473	0.018097	7.10411e-14	4.22841e-08	0.0244481	0.0398412	0.539455	1	0.0383543	0.357221	0.914497	1
cg04674478	chr11	68616257	Open sea	CTD-2007L18.5	-0.155563	0.0207932	7.35262e-14	4.37632e-08	-0.00532734	0.0847088	0.949854	1	0.809683	0.546524	0.138469	1
cg12579230	chr1	228217245	Island	OBSCN	-0.243411	0.0325583	7.65337e-14	4.55531e-08	0.0479895	0.0406446	0.237718	1	-0.0408573	0.360332	0.909723	1
cg21157446	chr1	226986374	Open sea	ADCK3	-0.140253	0.0187654	7.77855e-14	4.62981e-08	0.11092	0.0326242	0.000674057	1	0.289829	0.305873	0.34336	1
cg00964355	chr1	228277738	Shore	OBSCN	-0.0428101	0.00572951	7.90679e-14	4.70614e-08	0.00824399	0.00919752	0.370078	1	-0.064119	0.084738	0.449245	1
cg25066961	chr8	141393113	Shore	CTD-3064M3.4;PTP4A3	-0.126849	0.0169793	7.97022e-14	4.74388e-08	0.0109918	0.0279	0.693602	1	0.16821	0.300031	0.575041	1
cg26681193	chr1	6593169	Shore	KLHL21	-0.0525471	0.00703413	8.00126e-14	4.76235e-08	-0.0074507	0.0142638	0.601427	1	0.135732	0.115454	0.239737	1
cg06184794	chr15	42428769	Open sea	ZNF106;RNU6-188P	-0.0978764	0.0131027	8.02343e-14	4.77554e-08	0.00385461	0.0221003	0.86154	1	0.31406	0.207819	0.130733	1
cg06110232	chr2	96176076	Open sea		-0.17987	0.0240873	8.17861e-14	4.86789e-08	0.0981081	0.0361156	0.00659758	1	0.0751555	0.330706	0.820223	1
cg10106965	chr3	10164573	Shore	IRAK2	-0.0662084	0.00887198	8.48002e-14	5.04728e-08	-0.0348961	0.0362422	0.335619	1	-0.00805262	0.137811	0.953404	1
cg04880546	chr12	120430664	Open sea		0.128299	0.0171936	8.52091e-14	5.07161e-08	0.0266075	0.0385994	0.490619	1	-0.128851	0.143231	0.368331	1
cg04957209	chr14	105446402	Shore	MTA1;TEX22	-0.0459679	0.00616201	8.65936e-14	5.15401e-08	0.00245833	0.0177167	0.889642	1	0.00377477	0.102155	0.970524	1
cg04143120	chr11	73257802	Open sea		0.149313	0.0200205	8.78416e-14	5.22828e-08	-0.0369771	0.0313209	0.237766	1	-0.241386	0.342148	0.480498	1
cg25535047	chr20	62577597	Open sea		-0.102105	0.0136938	8.89733e-14	5.29563e-08	-0.00378317	0.0223856	0.865796	1	0.00883824	0.225238	0.968699	1
cg17396522	chr2	178636228	Open sea	TTN;TTN-AS1	-0.147817	0.0198255	8.92605e-14	5.31271e-08	0.0560638	0.0425895	0.188048	1	-0.0732262	0.219293	0.738441	1
cg22295334	chr8	134823699	Open sea		-0.0595362	0.00798764	9.08714e-14	5.40859e-08	0.0224985	0.0205492	0.27358	1	0.0729964	0.124995	0.559224	1
cg12152352	chr11	69089437	Open sea	TPCN2	-0.114068	0.0153093	9.26981e-14	5.5173e-08	0.0196653	0.0286392	0.492299	1	0.272179	0.312326	0.383503	1
cg10189850	chr5	6366231	Open sea		-0.123414	0.0165644	9.29197e-14	5.53048e-08	0.0829797	0.0260054	0.00141845	1	0.48141	0.248244	0.0524695	1
cg01667953	chr16	30069477	Shelf	ALDOA	-0.0898003	0.012054	9.34396e-14	5.56141e-08	0.0705913	0.0324712	0.0297078	1	0.247825	0.197355	0.209213	1
cg14906810	chr2	151522062	Open sea	NEB	-0.0351613	0.00471987	9.35966e-14	5.57075e-08	0.00756786	0.00941064	0.421292	1	0.151292	0.0852982	0.0761165	1
cg21234538	chr21	46389127	Island	PCNT	-0.152696	0.0205034	9.52078e-14	5.66663e-08	0.0576384	0.0314367	0.066732	1	0.0999637	0.326664	0.759594	1
cg18307442	chr8	65789974	Open sea	PDE7A	-0.146295	0.0196558	9.85614e-14	5.86623e-08	0.0938164	0.0330483	0.00452878	1	0.267047	0.342698	0.435834	1
cg04166913	chr6	32977558	Open sea	BRD2	-0.068983	0.00926913	9.90028e-14	5.89249e-08	0.0296271	0.0274354	0.280194	1	0.0332014	0.170124	0.845268	1
cg01130922	chr7	513138	Shelf	PDGFA	-0.126212	0.016962	1.00044e-13	5.95444e-08	0.0988643	0.033705	0.00335464	1	0.431476	0.225237	0.0554095	1
cg01220680	chr20	885367	Island	ANGPT4	0.038532	0.00517882	1.00449e-13	5.97853e-08	-0.0197744	0.0175741	0.260502	1	-0.200837	0.178069	0.25938	1
cg23618595	chr11	61446082	Open sea	SDHAF2;RP11-286N22.8	-0.083683	0.0112474	1.00523e-13	5.98293e-08	0.0471258	0.0198064	0.0173446	1	0.356258	0.199628	0.0743251	1
cg11795881	chr7	93245897	Open sea	CCDC132	-0.121598	0.0163622	1.07275e-13	6.38477e-08	0.0260095	0.0262911	0.322522	1	0.108488	0.254533	0.669946	1
cg07560305	chr1	88995628	Shelf		-0.09038	0.0121652	1.09105e-13	6.49369e-08	0.0889843	0.0234407	0.000146968	0.443844	0.35837	0.360339	0.319961	1
cg23641635	chr1	99853954	Shelf	AGL	-0.103751	0.01397	1.113e-13	6.62432e-08	0.0586003	0.0273458	0.0321183	1	-0.0874801	0.2443	0.72028	1
cg09715958	chr10	95480795	Open sea	SORBS1	-0.125481	0.0168989	1.12441e-13	6.69225e-08	-0.0051216	0.0525947	0.922426	1	0.117131	0.263119	0.656201	1
cg13011452	chr6	30646604	Shore	ATAT1;C6orf136	-0.0984802	0.0132652	1.1367e-13	6.76534e-08	-0.0279267	0.0495044	0.572668	1	0.382405	0.177133	0.0308606	1
cg12008501	chr2	207813333	Open sea		0.0656091	0.00884075	1.1605e-13	6.907e-08	-0.00195011	0.0295114	0.947314	1	-0.0167429	0.14752	0.909638	1
cg16552128	chr16	2275854	Open sea		-0.0837815	0.0112905	1.16635e-13	6.94179e-08	-0.0719987	0.0183629	8.82295e-05	0.268306	0.159583	0.169543	0.346573	1
cg23953773	chr19	3961638	Shore	MIR637;DAPK3	-0.0987372	0.013306	1.16655e-13	6.94296e-08	0.0427833	0.0223714	0.0558239	1	0.308882	0.173818	0.0755603	1
cg14742802	chr4	8152270	Shore	ABLIM2	-0.154081	0.0207692	1.1829e-13	7.04028e-08	0.0712599	0.0295316	0.0158214	1	0.0677851	0.364481	0.852463	1
cg07168328	chr1	46405559	Open sea	FAAH	-0.0936283	0.012621	1.18478e-13	7.05146e-08	0.0651271	0.0215454	0.00250462	1	0.489988	0.187172	0.00884875	1
cg15639842	chr17	81437072	Shelf	BAHCC1	0.108861	0.0146744	1.18508e-13	7.05326e-08	0.00186252	0.0258015	0.942454	1	0.135357	0.224445	0.546459	1
cg24497836	chr15	48178480	Shore	MYEF2	0.0341227	0.00460008	1.19027e-13	7.08412e-08	-0.00620983	0.0127013	0.624902	1	0.0164323	0.104319	0.874835	1
cg11003309	chr4	8096591	Shore	ABLIM2	-0.129228	0.0174213	1.19075e-13	7.08695e-08	-0.0339674	0.0362042	0.348133	1	-0.314388	0.432911	0.467704	1
cg01281649	chr15	62432594	Open sea	TLN2	-0.117146	0.0157927	1.19174e-13	7.09286e-08	0.0962158	0.0555142	0.0830646	1	0.625341	0.293805	0.0333019	1
cg11229185	chr10	22336344	Island		0.0473237	0.00638023	1.1959e-13	7.11759e-08	-0.002385	0.0162953	0.883636	1	-0.128294	0.0962076	0.182365	1
cg25015271	chr10	75059038	Open sea	DUPD1	-0.0833955	0.0112487	1.22725e-13	7.30418e-08	0.0382983	0.0208988	0.0668679	1	0.242838	0.16349	0.137455	1
cg21151899	chr22	41941652	Open sea	CENPM	-0.0898325	0.0121185	1.23644e-13	7.35886e-08	-0.0369288	0.0168437	0.0283474	1	0.263253	0.145341	0.0700983	1
cg03642635	chr11	133918337	Island	IGSF9B	0.105148	0.0141874	1.24967e-13	7.43759e-08	-0.0334486	0.0272278	0.219269	1	-0.510253	0.261609	0.0511235	1
cg15837172	chr20	3313096	Open sea	C20orf194	-0.128641	0.0173616	1.2676e-13	7.54426e-08	0.0180983	0.0249823	0.468791	1	-0.0230518	0.250836	0.926777	1
cg07550579	chr19	4832905	Shore	TICAM1	-0.102045	0.0137757	1.28626e-13	7.65534e-08	0.090808	0.0585093	0.120655	1	0.0296769	0.640016	0.963016	1
cg01935221	chr6	32977853	Open sea	BRD2	-0.0988037	0.0133487	1.34423e-13	8.00029e-08	0.0942566	0.0399801	0.0183941	1	0.0385111	0.217565	0.859501	1
cg15356320	chr2	127060423	Island	BIN1	-0.160237	0.0216535	1.36112e-13	8.10081e-08	0.00535431	0.0463088	0.907952	1	0.0708319	0.208784	0.734414	1
cg21150390	chr11	1763182	Shore	AC068580.1;AC068580.5;CTSD	-0.0618588	0.00835925	1.36149e-13	8.10302e-08	0.0409068	0.0242519	0.0916515	1	0.356505	0.152716	0.0195728	1
cg21646082	chr1	26277478	Shelf	CEP85	-0.157162	0.0212446	1.38534e-13	8.24494e-08	0.108902	0.0297767	0.000254888	0.762115	0.642433	0.281231	0.0223506	1
cg05917988	chr6	44313459	Island	RP11-444E17.6;AARS2	0.0505871	0.0068401	1.40695e-13	8.37352e-08	0.00376052	0.0342211	0.912497	1	0.0206254	0.0757485	0.785401	1
cg13644645	chr6	44113811	Open sea	MRPL14	-0.11933	0.0161433	1.44694e-13	8.61154e-08	0.0585395	0.0522635	0.262678	1	0.0515422	0.258306	0.841841	1
cg00513611	chr19	5061193	Island	KDM4B	-0.131689	0.0178167	1.45391e-13	8.65302e-08	0.020355	0.0361108	0.57297	1	0.303211	0.265208	0.252917	1
cg10193817	chr11	115504507	Island	CADM1	0.032864	0.0044464	1.45567e-13	8.66346e-08	0.0209958	0.00772237	0.00655137	1	-0.0589484	0.0760407	0.438209	1
cg06324021	chr1	156800588	Open sea	PRCC	0.0456126	0.00617308	1.47994e-13	8.80787e-08	-0.0103048	0.0109078	0.344803	1	0.0592417	0.101915	0.561049	1
cg24635112	chr13	114143425	Shelf		-0.124052	0.0167901	1.48565e-13	8.84188e-08	0.057872	0.0592105	0.328373	1	0.419974	0.282529	0.137152	1
cg20467114	chr12	3256577	Open sea	TSPAN9	-0.195332	0.0264458	1.51162e-13	8.99643e-08	0.07893	0.0680026	0.245768	1	0.645645	0.311945	0.038477	1
cg24619276	chr5	38462669	Open sea	EGFLAM;CTD-2263F21.1	-0.103452	0.0140101	1.53438e-13	9.13185e-08	0.0985618	0.037535	0.00864292	1	0.536328	0.212177	0.0114799	1
cg06371374	chr3	128401368	Open sea	EEFSEC	0.078745	0.0106645	1.53781e-13	9.15224e-08	0.0428878	0.0193663	0.0267906	1	0.155485	0.292148	0.594579	1
cg13691288	chr11	68616307	Open sea	CTD-2007L18.5	-0.0985128	0.0133451	1.55959e-13	9.28183e-08	0.0803733	0.041927	0.05524	1	0.549675	0.376931	0.144761	1
cg24713670	chr11	72088568	Open sea	LRTOMT;LAMTOR1	-0.0979049	0.0132642	1.56959e-13	9.34137e-08	0.0306181	0.0183471	0.0951523	1	0.449613	0.344598	0.19198	1
cg02845870	chr11	85813626	Shelf		0.0344819	0.00467222	1.5805e-13	9.40629e-08	-0.0305967	0.0107577	0.00445296	1	-0.119676	0.0933366	0.199774	1
cg25539074	chr4	54085333	Open sea	FIP1L1	-0.140507	0.0190399	1.58743e-13	9.4475e-08	-0.036527	0.120286	0.761381	1	0.576765	0.443114	0.193047	1
cg05185021	chr17	2421499	Open sea	METTL16	-0.196242	0.0265949	1.59563e-13	9.4963e-08	-0.0476532	0.0288196	0.0982289	1	0.263418	0.276801	0.341275	1
cg07557820	chr17	50929854	Shore		-0.0982677	0.013324	1.64069e-13	9.76444e-08	0.0211746	0.067948	0.755322	1	0.143341	0.343374	0.67635	1
cg16285946	chr7	867161	Shore	SUN1	-0.125909	0.0170753	1.65878e-13	9.8721e-08	0.00581335	0.0263783	0.825573	1	0.41087	0.230866	0.0751269	1
cg00962573	chr2	111168279	Open sea	BCL2L11	-0.0939309	0.0127385	1.65884e-13	9.87244e-08	0.0378487	0.0146457	0.00975794	1	-0.0973862	0.152416	0.522855	1
cg08081259	chr3	46563045	Shelf	LRRC2	-0.150839	0.0204597	1.67452e-13	9.96573e-08	-0.013361	0.0800288	0.867408	1	0.250548	0.268821	0.351322	1
cg06454982	chr11	75279457	Open sea	ARRB1	-0.0809628	0.0109826	1.68148e-13	1.00071e-07					-0.0772061	0.338814	0.819746	1
cg19037350	chr5	141355080	Shore	PCDHGA1;PCDHGB1;PCDHGA2;PCDHGA3;PCDHGA4	0.0522996	0.00709814	1.73119e-13	1.03029e-07	0.0167892	0.0163737	0.305186	1	-0.285963	0.152112	0.0601154	1
cg10381813	chr1	983315	Shore	PERM1	-0.102781	0.0139511	1.74272e-13	1.03716e-07	-0.023653	0.0285421	0.407271	1	-0.30068	0.252183	0.233139	1
cg22226197	chr3	121661678	Open sea	HCLS1	-0.0596903	0.00810396	1.76389e-13	1.04975e-07	0.0122861	0.0105954	0.246224	1	0.14994	0.19608	0.444457	1
cg25587233	chr9	129109725	Shore	CRAT;PPP2R4	-0.0993465	0.0134955	1.81891e-13	1.0825e-07	0.0434996	0.0160551	0.00674076	1	0.315936	0.146262	0.0307671	1
cg06942685	chr19	56368062	Island	AC006116.21;ZNF542P;ZSCAN5A	0.0471596	0.00640883	1.85929e-13	1.10652e-07	0.0028725	0.017624	0.870528	1	-0.00859311	0.102713	0.933326	1
cg07559526	chr16	4114733	Shore	ADCY9	-0.197281	0.0268259	1.92201e-13	1.14385e-07	0.00574242	0.0443545	0.896989	1	-0.105577	0.26336	0.688506	1
cg09550293	chr1	37990858	Shore	SF3A3;RNU6-510P	-0.125299	0.017039	1.92793e-13	1.14737e-07	0.023622	0.036515	0.51769	1	0.124075	0.294066	0.673077	1
cg03945656	chr16	4094744	Open sea	ADCY9	-0.168514	0.022924	1.96775e-13	1.17106e-07	0.0593862	0.0743465	0.42442	1	0.226352	0.311022	0.466755	1
cg14761417	chr7	130952100	Open sea	LINC-PINT	-0.185076	0.0251788	1.97488e-13	1.17531e-07	0.239894	0.112357	0.0327518	1	0.399485	0.304903	0.190127	1
cg16819743	chr1	177864152	Open sea		-0.0906672	0.0123351	1.97679e-13	1.17644e-07	0.0139527	0.033822	0.679948	1	0.112644	0.16333	0.4904	1
cg15962547	chr1	204214208	Open sea	GOLT1A	0.0186724	0.00254089	2.00016e-13	1.19035e-07	0.00928817	0.0112664	0.409706	1	-0.0371624	0.0543188	0.493878	1
cg03663788	chr11	64747185	Shore	PYGM	-0.116865	0.0159091	2.045e-13	1.21703e-07	0.0433065	0.0233125	0.0632182	1	0.15694	0.214644	0.464678	1
cg06087623	chr1	2271572	Open sea	SKI	0.0484664	0.00660172	2.11239e-13	1.25714e-07	-0.004899	0.0102624	0.633098	1	-0.0031747	0.107805	0.976507	1
cg18104919	chr5	7851282	Island	MTRR;C5orf49	0.0676179	0.00921314	2.14734e-13	1.27793e-07	-0.00943446	0.0269219	0.72601	1	-0.138227	0.171295	0.419691	1
cg01329687	chr16	11667946	Island	SNN	0.0555656	0.00757108	2.14888e-13	1.27885e-07	0.00925551	0.0130787	0.479144	1	0.122498	0.119649	0.305926	1
cg13909173	chr10	6191638	Open sea	PFKFB3	-0.175484	0.0239158	2.17548e-13	1.29468e-07	0.0829094	0.0747405	0.267302	1	0.493854	0.601895	0.411931	1
cg15123984	chr5	174724630	Island	MSX2	0.0427888	0.0058317	2.17961e-13	1.29713e-07	0.0147939	0.0264233	0.57556	1	0.105715	0.0752427	0.160026	1
cg26809558	chr15	70161521	Open sea		-0.105034	0.0143166	2.19189e-13	1.30444e-07	0.0789193	0.023411	0.000748852	1	0.359115	0.253013	0.155795	1
cg10967789	chr16	87361171	Open sea	FBXO31;RP11-178L8.9	-0.162227	0.0221237	2.25521e-13	1.34212e-07	-0.00403757	0.0357892	0.910177	1	0.233633	0.370779	0.528621	1
cg00059225	chr5	151924795	Island	GLRA1	0.0929687	0.0126807	2.2753e-13	1.35407e-07	0.018752	0.0374077	0.616169	1	-0.0288098	0.123585	0.81567	1
cg01436550	chr16	24770190	Open sea	TNRC6A	-0.0722278	0.0098578	2.35426e-13	1.40106e-07	0.0401861	0.0203502	0.0482988	1	0.0921522	0.179885	0.608451	1
cg15309741	chr1	109394544	Shelf	SORT1	-0.130118	0.0177638	2.39069e-13	1.42274e-07	0.0445221	0.0329905	0.177163	1	0.27111	0.255739	0.289098	1
cg10711303	chr1	160127441	Open sea	ATP1A2	-0.165703	0.0226284	2.42874e-13	1.44538e-07	0.119375	0.0354966	0.00077104	1	0.204133	0.310557	0.51098	1
cg21242642	chr1	175152247	Open sea		0.111185	0.015184	2.43398e-13	1.4485e-07	0.0094228	0.0147059	0.521685	1	0.0197612	0.172383	0.908734	1
cg25356423	chr4	145774664	Open sea	ZNF827	-0.131882	0.0180118	2.44387e-13	1.45438e-07	-0.0252756	0.0391987	0.519052	1	0.210823	0.361338	0.559589	1
cg10022165	chr17	799637	Open sea	NXN	-0.107154	0.0146381	2.47493e-13	1.47286e-07	0.0227743	0.025341	0.368805	1	0.150716	0.205258	0.46278	1
cg03033447	chr1	228286002	Shore	OBSCN	-0.0647452	0.008845	2.48023e-13	1.47601e-07	0.0288526	0.0143618	0.0445385	1	0.128816	0.127242	0.311361	1
cg06758497	chr16	89968516	Shelf	RP11-566K11.5	-0.0411192	0.00561793	2.49319e-13	1.48372e-07	0.00135447	0.00836107	0.871308	1	0.0920531	0.074694	0.217799	1
cg19758448	chr17	39672042	Shelf	PGAP3	-0.190242	0.0259975	2.52246e-13	1.50114e-07	0.0793382	0.0306695	0.00968514	1	0.512187	0.265173	0.0534186	1
cg18968256	chr22	50579816	Shore	CHKB-CPT1B;CPT1B;CHKB	-0.0377804	0.00516311	2.52862e-13	1.5048e-07	0.00673216	0.012214	0.581507	1	0.123635	0.072971	0.0902087	1
cg26549701	chr5	73303675	Island		0.0348084	0.00475718	2.53535e-13	1.5088e-07	-0.000606626	0.00864874	0.944082	1	0.00183597	0.0858616	0.98294	1
cg18298785	chr6	41602061	Open sea	FOXP4	-0.156369	0.0213757	2.56918e-13	1.52894e-07	0.0488986	0.0345192	0.156611	1	0.606478	0.194044	0.00177521	1
cg04599026	chr7	97005450	Island	DLX6-AS1;DLX6	0.0304109	0.00415878	2.62292e-13	1.56091e-07	-0.00847511	0.01785	0.634932	1	-0.0902797	0.0772503	0.242539	1
cg14313178	chr6	43015525	Shore	KLHDC3	-0.145248	0.0198632	2.62388e-13	1.56148e-07	0.0684361	0.0289019	0.0178906	1	0.431211	0.290958	0.138329	1
cg19225798	chr9	120403537	Open sea	CDK5RAP2	-0.101137	0.0138311	2.62581e-13	1.56263e-07	-0.00310452	0.02888	0.914394	1	0.0833672	0.264515	0.752633	1
cg22899538	chr10	50995166	Shelf	PRKG1	-0.147872	0.0202227	2.62843e-13	1.56418e-07	0.051491	0.0265699	0.0526299	1	-0.179015	0.241399	0.458345	1
cg00408605	chr8	140455979	Shore	TRAPPC9	-0.149567	0.0204556	2.63672e-13	1.56912e-07	0.0985901	0.0647301	0.127735	1	0.000219485	0.276332	0.999366	1
cg12178900	chr13	51998632	Open sea	ATP7B	-0.0840393	0.0114945	2.64627e-13	1.5748e-07	-0.0253257	0.0543512	0.641242	1	-0.0457309	0.189102	0.80891	1
cg26450574	chr6	32976289	Shelf	BRD2	-0.0844408	0.0115498	2.65115e-13	1.57769e-07	0.0982957	0.0421614	0.0197314	1	0.0954917	0.208658	0.647206	1
cg08263071	chr6	93416924	Island	EPHA7	0.0238763	0.00326639	2.67791e-13	1.59362e-07	0.00659455	0.00591595	0.264976	1	-0.018069	0.057915	0.755047	1
cg03768203	chr8	21921013	Shore	XPO7	-0.152904	0.0209192	2.68635e-13	1.59864e-07	0.010956	0.0503819	0.827851	1	0.6537	0.322178	0.0424579	1
cg12776287	chr18	26545974	Shore	RP11-9E17.1;KCTD1	-0.100202	0.0137152	2.75369e-13	1.63871e-07	0.0217504	0.0562677	0.699088	1	0.341819	0.217732	0.116437	1
cg21581415	chr3	47419293	Shore	SCAP	-0.108918	0.0149114	2.78619e-13	1.65805e-07	0.0124021	0.0206394	0.547911	1	0.146037	0.175612	0.405642	1
cg18431477	chr13	109156595	Open sea	MYO16	-0.10833	0.0148313	2.79025e-13	1.66046e-07	0.0097004	0.0395598	0.806295	1	0.212494	0.281154	0.449774	1
cg08902698	chr19	1271174	Shore	CIRBP-AS1;CIRBP	-0.0725741	0.00993826	2.82475e-13	1.68099e-07	0.0341605	0.0214756	0.111684	1	-0.162366	0.155157	0.295347	1
cg22938612	chr11	1553079	Shelf		-0.225156	0.0308408	2.86497e-13	1.70492e-07	-0.0185189	0.0501678	0.712023	1	0.11411	0.261663	0.662769	1
cg00405939	chr19	4045109	Island	ZBTB7A	0.0743951	0.010193	2.90622e-13	1.72947e-07	-0.043741	0.0161809	0.00686641	1	-0.0686196	0.148885	0.644877	1
cg20119148	chr19	18233384	Island	PDE4C	0.0931303	0.0127609	2.91813e-13	1.73655e-07	-0.00823876	0.0150221	0.583388	1	0.126662	0.151575	0.403358	1
cg16909962	chr1	229270963	Island	RAB4A;RP5-1061H20.3;RP5-1061H20.4	0.0476753	0.00653294	2.92791e-13	1.74237e-07	0.00179073	0.00583346	0.758862	1	-0.132614	0.0765464	0.0831903	1
cg10801405	chr7	140571657	Open sea	DENND2A	-0.159922	0.0219147	2.93166e-13	1.74459e-07	-0.0675607	0.0307324	0.0279235	1	0.0497855	0.314751	0.87432	1
cg13342360	chr7	128848865	Open sea	FLNC	-0.113826	0.0156005	2.95789e-13	1.7602e-07	0.0467822	0.0208673	0.0249686	1	-0.047393	0.185164	0.797988	1
cg05016806	chr20	63954366	Shore	UCKL1;UCKL1-AS1	-0.0672294	0.00921874	3.03813e-13	1.80795e-07	0.0152003	0.0153306	0.321441	1	-0.135823	0.161881	0.401451	1
cg19392831	chr10	118596243	Island	PRLHR	0.0524978	0.00720014	3.07184e-13	1.82801e-07	0.0100927	0.0282007	0.720427	1	0.185155	0.101524	0.0681885	1
cg23368787	chr19	35558439	Island	ATP4A	0.0664388	0.00911519	3.12716e-13	1.86092e-07	0.000948348	0.0324571	0.97669	1	0.22817	0.151172	0.131211	1
cg26508812	chr16	30006260	Open sea	DOC2A	-0.0995383	0.0136655	3.24234e-13	1.92946e-07	-0.00932419	0.0354856	0.792736	1	0.329526	0.173017	0.0568342	1
cg02776375	chr2	218642807	Open sea	ZNF142	-0.177279	0.0243447	3.28842e-13	1.95688e-07	0.0633169	0.023525	0.00711365	1	0.354817	0.219349	0.105751	1
cg08858295	chr1	150007303	Shelf	OTUD7B	-0.139657	0.0191865	3.36413e-13	2.00193e-07	0.0977979	0.0427467	0.0221466	1	0.680311	0.292186	0.0198936	1
cg09374987	chr1	22830252	Open sea	EPHB2	0.108865	0.0149602	3.41282e-13	2.0309e-07	-0.0408271	0.0202076	0.043344	1	-0.100527	0.219824	0.647449	1
cg03303633	chr2	144439404	Open sea	ZEB2	0.100201	0.0137751	3.48865e-13	2.07602e-07	0.0359387	0.0213361	0.0921026	1	0.450178	0.21055	0.0325088	1
cg14417978	chr5	177525558	Open sea	FAM193B	-0.0693525	0.00953538	3.51108e-13	2.08937e-07	0.0453787	0.0425404	0.286098	1	0.164763	0.158772	0.299395	1
cg02873976	chr15	83106837	Shore	TM6SF1	-0.135944	0.0186974	3.57597e-13	2.12798e-07	0.112863	0.0306851	0.000234979	0.70466	0.280935	0.315275	0.372887	1
cg23745864	chr18	80046287	Open sea	RBFA;RP11-795F19.1;RP11-795F19.5	0.081286	0.0111817	3.60727e-13	2.1466e-07	0.0372163	0.0228264	0.103015	1	0.339107	0.18446	0.0660068	1
cg19988354	chr11	117171760	Open sea	PAFAH1B2	-0.141277	0.0194376	3.64227e-13	2.16742e-07	0.130552	0.036248	0.000316214	0.941368	0.713154	0.318929	0.0253459	1
cg19716264	chr1	245018847	Open sea	EFCAB2	-0.106176	0.0146148	3.7317e-13	2.22064e-07	-0.0117175	0.0650567	0.857065	1	0.453551	0.322703	0.15988	1
cg06152070	chr17	38729118	Shore	AC006449.2;MLLT6;CISD3	-0.0747516	0.0102922	3.78698e-13	2.25353e-07	0.0208926	0.0210279	0.320434	1	0.316829	0.18318	0.0837011	1
cg10206190	chr1	17419493	Shore	RCC2	-0.244179	0.0336241	3.81383e-13	2.2695e-07	0.157727	0.0358916	1.11014e-05	0.0341922	0.192717	0.446342	0.665909	1
cg05904317	chr4	119597581	Open sea	PDE5A	-0.182405	0.0251209	3.83942e-13	2.28472e-07	0.0568533	0.120597	0.637333	1	0.666449	0.45138	0.139818	1
cg09037726	chr4	76074019	Open sea	ART3	-0.265162	0.0365216	3.8591e-13	2.29644e-07	0.0299118	0.0589969	0.61215	1	0.238977	0.299755	0.425312	1
cg20944400	chr17	2502945	Open sea	METTL16	-0.120822	0.0166434	3.88745e-13	2.3133e-07	0.0703033	0.0274234	0.0103586	1	-0.164779	0.62353	0.791574	1
cg20879085	chr7	116210386	Island	TES;RP11-667F14.1	0.0396458	0.00546183	3.90843e-13	2.32578e-07	-0.0236007	0.00794452	0.00297134	1	-0.144866	0.073418	0.0484758	1
cg12969644	chr9	83063326	Island	RASEF	0.0240832	0.00331907	3.98693e-13	2.37249e-07	0.000265829	0.00594977	0.964363	1	-0.0584574	0.0631278	0.354437	1
cg01168595	chr12	101523249	Open sea		-0.113081	0.0155862	4.01097e-13	2.38679e-07	0.0710715	0.0486841	0.144331	1	0.246472	0.304785	0.418702	1
cg12785694	chr3	160404379	Shelf	MIR15B;SMC4;MIR16-2;RP11-432B6.3	0.11101	0.0153049	4.06926e-13	2.42147e-07	-0.106881	0.029775	0.00033115	0.985502	0.123571	0.348005	0.722527	1
cg10865119	chr6	169790015	Island	LINC00574;LINC00242	-0.0467934	0.00645212	4.09423e-13	2.43633e-07	0.00924929	0.0109396	0.39784	1	-0.128733	0.10062	0.200755	1
cg02625725	chr1	1328884	Shore	CPTP	-0.105063	0.0144876	4.10922e-13	2.44525e-07	0.0406493	0.0220247	0.0649474	1	0.247247	0.195054	0.204948	1
cg09817738	chr11	19234902	Open sea	E2F8;RP11-428C19.4	-0.156119	0.0215324	4.15405e-13	2.47192e-07	0.0629439	0.0320465	0.0495138	1	0.0545667	0.298016	0.85472	1
cg19342828	chr4	119053056	Open sea	SYNPO2	-0.093047	0.012841	4.29051e-13	2.55311e-07	0.0576267	0.0764386	0.450912	1	0.183054	0.240919	0.447365	1
cg01787545	chr13	75302382	Open sea	TBC1D4	-0.0877821	0.0121181	4.36115e-13	2.59515e-07	0.0188218	0.0418606	0.652977	1	0.373504	0.201466	0.0637493	1
cg19897172	chr7	135662322	Island	STMP1	0.0221433	0.00305691	4.36645e-13	2.59829e-07	-0.000493307	0.0149558	0.973687	1	-0.0492255	0.0469212	0.294127	1
cg06379130	chr10	104301292	Open sea	GSTO2	-0.109791	0.0151568	4.36791e-13	2.59916e-07	0.0294995	0.0283178	0.297536	1	0.216397	0.500996	0.66579	1
cg03513893	chr3	184334713	Shore	FAM131A;EIF4G1;EIF2B5	-0.0594777	0.00821199	4.39577e-13	2.61573e-07	0.0168063	0.0144014	0.243216	1	0.10356	0.315665	0.74286	1
cg10909192	chr14	45110643	Open sea	PRPF39;SNORD127	-0.156248	0.0215764	4.43311e-13	2.63795e-07	0.109887	0.0362368	0.00242572	1	0.552872	0.316031	0.0802183	1
cg14284055	chr1	24112908	Open sea	MYOM3	-0.171511	0.0236897	4.49097e-13	2.67238e-07	0.0518789	0.0303896	0.0877981	1	0.43142	0.285663	0.130982	1
cg17603393	chr20	58708248	Open sea	NPEPL1;STX16-NPEPL1	0.088703	0.0122579	4.6077e-13	2.74183e-07	-0.0243852	0.0238766	0.307113	1	0.0460743	0.355479	0.896874	1
cg16733203	chr1	11337953	Open sea		-0.100382	0.0138732	4.63108e-13	2.75574e-07	0.0344098	0.031793	0.279116	1	0.424476	0.232675	0.0681023	1
cg19133948	chr12	76462883	Open sea	OSBPL8	-0.0794834	0.0109884	4.71133e-13	2.80349e-07	0.0350849	0.0228362	0.124448	1	0.361	0.196113	0.0656543	1
cg14853772	chr2	9473651	Shore	IAH1	-0.0857458	0.011857	4.77215e-13	2.83968e-07	-0.012137	0.0196344	0.536476	1	0.0995246	0.134321	0.458726	1
cg25898197	chr7	128862405	Shore	ATP6V1F;RP11-309L24.2	-0.0938931	0.0129838	4.77459e-13	2.84112e-07	0.0209449	0.0589127	0.722197	1	0.405418	0.23815	0.0886866	1
cg14412857	chr14	64208819	Open sea	ESR2;SYNE2	0.1091	0.0150941	4.90263e-13	2.91731e-07	0.0459484	0.0458548	0.316324	1	0.54327	0.263052	0.0388988	1
cg24612498	chr3	8531111	Open sea	LMCD1;LMCD1-AS1	-0.127773	0.0176789	4.92198e-13	2.92881e-07	0.0135649	0.0379998	0.721113	1	0.0741782	0.318654	0.815928	1
cg11880074	chr1	236753877	Open sea	ACTN2	-0.166468	0.0230345	4.94098e-13	2.94011e-07	-0.0348254	0.0397237	0.380655	1	0.184033	0.303393	0.544128	1
cg11409594	chr3	47852454	Shelf	MAP4	-0.139216	0.0192658	4.97179e-13	2.95844e-07	0.0263474	0.0166606	0.113781	1	0.171321	0.150033	0.253499	1
cg21283302	chr7	101952850	Open sea	CUX1	-0.0482189	0.00667321	4.9838e-13	2.96559e-07	0.0146939	0.00930558	0.114327	1	0.126742	0.0859064	0.140118	1
cg18082885	chr17	75879335	Shore	TRIM47;RP11-552F3.9	-0.0611851	0.00847008	5.05992e-13	3.01088e-07	0.00800621	0.0173542	0.644554	1	0.048814	0.142641	0.732188	1
cg22028722	chr1	11981794	Shore	MFN2	-0.162454	0.0224914	5.08685e-13	3.02689e-07	-0.0232331	0.0212448	0.274136	1	0.0149305	0.348349	0.965813	1
cg07180355	chr1	15937994	Shelf	SPEN	-0.0961431	0.0133118	5.1087e-13	3.03989e-07	0.0288694	0.0318008	0.363974	1	0.373452	0.159038	0.0188647	1
cg15885788	chr17	61928481	Shore	INTS2	-0.0930959	0.0128951	5.21927e-13	3.10568e-07	0.0593044	0.0315276	0.0599679	1	0.238011	0.232468	0.305909	1
cg07388347	chr12	132904879	Shelf	CHFR	0.0291625	0.00404015	5.26879e-13	3.13514e-07	-0.00536324	0.0151126	0.722675	1	-0.0975186	0.0733154	0.183478	1
cg22167172	chr14	23562408	Open sea	AP1G2;RP11-66N24.3	-0.157933	0.0218808	5.28015e-13	3.1419e-07	-0.00977651	0.0260294	0.707218	1	0.208074	0.246194	0.398019	1
cg18204685	chr3	15600313	Shore	BTD;HACL1	-0.0983249	0.0136274	5.38305e-13	3.20312e-07	0.0229244	0.0235294	0.329915	1	0.427683	0.215724	0.047418	1
cg08884928	chr17	59354634	Open sea	YPEL2	-0.0885616	0.0122771	5.45035e-13	3.24316e-07	0.0739058	0.0233159	0.00152565	1	0.368941	0.305841	0.227696	1
cg19738924	chr18	26546107	Shore	RP11-9E17.1;KCTD1	-0.141927	0.0196759	5.46305e-13	3.25071e-07	0.0408956	0.0603829	0.498234	1	0.344494	0.252985	0.173287	1
cg22115892	chr4	176277259	Open sea	ASB5	-0.282903	0.0392251	5.50173e-13	3.27372e-07	0.0945149	0.0365162	0.00964503	1	-0.177478	0.367526	0.629167	1
cg27000496	chr8	141220904	Shore	SLC45A4	0.0342786	0.00475308	5.51921e-13	3.28412e-07	-0.0120213	0.00995756	0.227335	1	-0.193684	0.0883778	0.0284123	1
cg10238056	chr7	114819891	Open sea		-0.13996	0.0194108	5.57776e-13	3.31895e-07	-0.0175575	0.033977	0.605332	1	0.0654658	0.354536	0.853502	1
cg05914981	chr6	32184323	Open sea	AGER	-0.117565	0.0163059	5.59819e-13	3.3311e-07	0.0288304	0.0230874	0.211757	1	0.211631	0.191475	0.269044	1
cg09817427	chr6	84764594	Shore	TBX18	0.0191104	0.00265107	5.65471e-13	3.36473e-07	-0.0038031	0.00466745	0.415179	1	0.0364577	0.0440135	0.407483	1
cg03240324	chr14	102508487	Island	ANKRD9	-0.117637	0.0163218	5.70469e-13	3.39446e-07	0.0200729	0.0240002	0.402949	1	0.455242	0.197634	0.0212526	1
cg15893501	chr4	151957361	Open sea	RP11-73G16.1	0.104306	0.0144764	5.79402e-13	3.44761e-07	-0.00163111	0.0388507	0.966511	1	0.685496	0.248377	0.00578192	1
cg01920536	chr3	39181262	Shore		-0.108066	0.0150066	5.96817e-13	3.55123e-07	0.0396219	0.0228853	0.0833944	1	0.00365379	0.19245	0.984853	1
cg05498431	chr1	225987897	Open sea	SDE2	-0.127517	0.0177117	6.0409e-13	3.5945e-07	0.0321808	0.0297179	0.278864	1	-0.0225561	0.26921	0.933226	1
cg04526688	chr18	46408414	Open sea	RNF165	-0.121354	0.0168564	6.05265e-13	3.60149e-07	-0.0224341	0.049804	0.652388	1	0.538182	0.300229	0.0730416	1
cg17243289	chr18	47931649	Island	SMAD2	0.1433	0.019909	6.12156e-13	3.64248e-07	0.0117824	0.0390353	0.762774	1	0.0875888	0.203219	0.666463	1
cg07101926	chr15	42404895	Open sea	RP11-164J13.1;CAPN3	-0.0997838	0.0138661	6.19025e-13	3.68335e-07	0.010893	0.0598984	0.855694	1	0.309631	0.255014	0.224682	1
cg04217498	chr5	125197069	Open sea		-0.245288	0.034102	6.34966e-13	3.77819e-07	0.129807	0.0472655	0.00602668	1	0.556424	0.372864	0.135622	1
cg15922228	chr19	2321726	Island	LLfos-48D6.2;LSM7	0.0666987	0.00927885	6.56293e-13	3.90509e-07	0.0168963	0.0167588	0.313357	1	0.179706	0.146153	0.218858	1
cg26501039	chr11	128422642	Open sea		-0.171142	0.0238088	6.56611e-13	3.90697e-07	0.132626	0.0378184	0.00045334	1	0.745853	0.379901	0.0496132	1
cg19098465	chr19	40624043	Island	LTBP4	0.101834	0.0141678	6.58922e-13	3.92072e-07	-0.0481542	0.0390304	0.217292	1	-0.194123	0.196787	0.323905	1
cg16038120	chr14	28765989	Island	FOXG1-AS1;FOXG1	0.0391154	0.00544259	6.62737e-13	3.94341e-07	-0.0122209	0.0117826	0.299642	1	-0.23255	0.115868	0.0447466	1
cg10201084	chr22	50205931	Shore	RP3-402G11.27;SELO	-0.0823644	0.0114605	6.6315e-13	3.94586e-07	0.0346226	0.019928	0.0823194	1	0.176635	0.170099	0.299073	1
cg10987503	chr7	883187	Open sea	RP11-449P15.2;SUN1;GET4	-0.140773	0.0195914	6.69967e-13	3.98642e-07	-0.0174614	0.0294855	0.553714	1	0.309838	0.229874	0.177703	1
cg24731096	chr9	113222690	Shore	FKBP15;SLC31A1	-0.0970431	0.0135095	6.804e-13	4.04849e-07	7.95342e-05	0.054497	0.998836	1	0.404657	0.224521	0.0714966	1
cg19352801	chr11	64204293	Shelf	STIP1	-0.0365265	0.00508858	7.06746e-13	4.20524e-07	0.00751266	0.0075341	0.31869	1	-0.120698	0.234424	0.606645	1
cg18190310	chr1	242244662	Open sea	PLD5	0.08025	0.0111854	7.25473e-13	4.31667e-07	-0.0591312	0.0236522	0.0124183	1	-0.0618902	0.247007	0.802154	1
cg25581090	chr14	64542988	Shore	HSPA2	-0.179018	0.0249782	7.66763e-13	4.56234e-07	0.232487	0.0419354	2.95752e-08	9.24224e-05	0.181676	0.363019	0.616753	1
cg06715663	chr3	186239701	Open sea	DGKG	-0.0526644	0.00734936	7.73085e-13	4.59995e-07	0.00639768	0.00870871	0.462565	1	-0.0368545	0.0882561	0.67625	1
cg21252175	chr15	64681703	Open sea	ZNF609	-0.0790249	0.0110309	7.83798e-13	4.66369e-07	0.0648668	0.0216815	0.00277333	1	0.485576	0.205834	0.0183212	1
cg23899057	chr12	105923031	Open sea		-0.138114	0.0192796	7.85145e-13	4.67169e-07	0.0201734	0.0485457	0.677735	1	0.20453	0.196931	0.298997	1
cg20651417	chr17	48051235	Shelf	NFE2L1	-0.106151	0.014818	7.85744e-13	4.67525e-07	0.0752373	0.0266205	0.00470898	1	0.2539	0.2378	0.285654	1
cg13758111	chr11	111795508	Open sea	ALG9;RP11-108O10.8	-0.0745331	0.0104066	7.94425e-13	4.72689e-07	0.0285083	0.0251672	0.257317	1	0.2506	0.441597	0.570385	1
cg08332726	chr12	57814429	Open sea	RP11-571M6.18;AVIL	-0.071999	0.0100531	7.95677e-13	4.73433e-07	0.0105948	0.0196539	0.58984	1	0.143022	0.179928	0.426682	1
cg15251697	chr17	4362509	Shelf	UBE2G1	-0.157313	0.0219694	8.03633e-13	4.78166e-07	0.04975	0.0301345	0.0987523	1	0.168639	0.252979	0.505019	1
cg16301196	chr16	68259729	Open sea	RP11-96D1.7;PLA2G15	-0.151583	0.0211767	8.18695e-13	4.87128e-07	0.0700477	0.0246215	0.00444138	1	0.262082	0.254459	0.303031	1
cg24939362	chr10	6701668	Open sea		-0.100727	0.0140753	8.28793e-13	4.93135e-07	0.0243825	0.041666	0.55842	1	0.309267	0.232575	0.1836	1
cg19603594	chr2	75676679	Open sea	GCFC2;MRPL19	-0.14226	0.0198809	8.33003e-13	4.95639e-07	0.140401	0.0404909	0.000525391	1	0.460822	0.363887	0.205374	1
cg01910478	chr14	75907334	Open sea	TTLL5;IFT43	-0.0910374	0.0127229	8.34342e-13	4.96435e-07	0.0412191	0.0298914	0.167906	1	0.291285	0.22115	0.187792	1
cg23201841	chr1	205632984	Shore	ELK4	-0.095647	0.0133694	8.41873e-13	5.00915e-07	0.0318451	0.0364687	0.382545	1	0.336655	0.263452	0.201298	1
cg22043788	chr17	82921606	Open sea	TBCD	0.0588798	0.00823039	8.43188e-13	5.01697e-07	0.0198288	0.0238007	0.404776	1	0.292779	0.176142	0.0964764	1
cg01482087	chr7	100892948	Shore	ACHE	-0.182274	0.025481	8.46888e-13	5.03897e-07	-0.0145044	0.0314193	0.644339	1	0.32264	0.275715	0.241923	1
cg27495572	chr2	178563556	Open sea	TTN;TTN-AS1	-0.154478	0.0215999	8.56596e-13	5.09673e-07	0.0995927	0.0278892	0.000355601	1	0.405044	0.264891	0.12624	1
cg11330098	chr11	112024509	Shore	DLAT	-0.103327	0.0144581	8.89298e-13	5.2913e-07					0.176814	0.266528	0.507074	1
cg03618886	chr3	37242392	Shore	GOLGA4;RP11-259K5.2	-0.0793509	0.0111044	8.94074e-13	5.3197e-07	0.016477	0.0472028	0.727039	1	0.422883	0.322754	0.190116	1
cg15076217	chr1	207802353	Open sea	MIR29B2CHG;AL035209.1	-0.0587235	0.00822096	9.12188e-13	5.42747e-07	0.032177	0.0150655	0.032695	1	0.121939	0.135659	0.368723	1
cg16687717	chr11	3927367	Open sea	STIM1	-0.119677	0.0167655	9.45068e-13	5.6231e-07	0.0981147	0.0273808	0.000339235	1	0.256749	0.274132	0.34897	1
cg17691543	chr3	49721878	Shore	GMPPB	-0.20821	0.0291689	9.46291e-13	5.63036e-07	0.0116428	0.0254006	0.646689	1	0.174172	0.252096	0.48963	1
cg01295203	chr8	70071963	Island	PRDM14	0.0280978	0.00393633	9.46404e-13	5.63103e-07	0.00308689	0.00615421	0.615956	1	-0.0817142	0.0740134	0.269573	1
cg01982724	chr19	47277969	Shelf		-0.10933	0.0153168	9.47254e-13	5.63607e-07	-0.00579514	0.0225914	0.79755	1	0.228674	0.208176	0.272001	1
cg02126424	chr16	67931195	Open sea	CTC-479C5.12;CTRL	-0.0298635	0.00418532	9.65839e-13	5.74664e-07	0.00378942	0.00798772	0.63521	1	0.0532895	0.0857629	0.534364	1
cg08187814	chr2	144444497	Open sea	ZEB2	0.11289	0.0158255	9.79018e-13	5.82505e-07	-0.0115402	0.0493409	0.815072	1	-0.360381	0.747573	0.629757	1
cg16549809	chr5	150441727	Open sea		-0.127144	0.017824	9.79996e-13	5.83086e-07	0.0569269	0.0246712	0.0210315	1	0.562609	0.230176	0.014515	1
cg21326123	chr10	73529866	Open sea	USP54;RNU6-883P	-0.234661	0.0329009	9.8653e-13	5.86973e-07	0.0428963	0.0408149	0.293259	1	0.387302	0.357092	0.278099	1
cg19116023	chr3	184320632	Open sea	EIF4G1;EIF2B5	-0.193072	0.0270738	9.94e-13	5.91416e-07	0.0943179	0.0312688	0.00255835	1	0.229756	0.243493	0.345383	1
cg09029192	chr17	78019122	Open sea	TNRC6C	-0.130311	0.0182736	9.95618e-13	5.92378e-07	0.0577464	0.0404333	0.153238	1	0.606493	0.226905	0.00751988	1
cg04526825	chr1	226912815	Open sea	ADCK3	-0.080042	0.0112257	1.00169e-12	5.95989e-07	0.043993	0.0249511	0.0778724	1	-0.0918425	0.214457	0.668465	1
cg14307223	chr2	127463552	Open sea	AC010976.2;IWS1	0.096533	0.0135432	1.02011e-12	6.0695e-07	0.00670462	0.0258344	0.795232	1	0.241461	0.244591	0.323544	1
cg07553761	chr3	160450188	Island	TRIM59;RP11-432B6.3	0.106871	0.0149951	1.02512e-12	6.09927e-07	0.0368286	0.0304457	0.226414	1	0.0722522	0.164768	0.661018	1
cg08862737	chr8	33603804	Shelf	RP11-317N12.1	-0.167363	0.023484	1.02807e-12	6.11685e-07	0.0708715	0.0307942	0.021366	1	0.14501	0.487345	0.766045	1
cg18219994	chr8	139814313	Open sea	TRAPPC9	0.0912195	0.0128001	1.03001e-12	6.12838e-07	0.0226058	0.0217337	0.29828	1	0.345981	0.182836	0.0584509	1
cg23193410	chr5	172958673	Island	RPL26L1;CTC-308K20.1	0.0371808	0.00521933	1.05089e-12	6.25255e-07	-0.0257087	0.0103969	0.0134083	1	-0.0999903	0.131793	0.448037	1
cg01867395	chr11	31818079	Island	PAX6;RCN1	0.073426	0.0103082	1.05566e-12	6.28096e-07	0.0299184	0.014786	0.0430284	1	-0.0576137	0.23713	0.808034	1
cg17665883	chr20	62136741	Open sea	PSMA7	-0.122092	0.017145	1.07039e-12	6.36858e-07	0.0161788	0.0204836	0.429622	1	0.00704819	0.222296	0.974706	1
cg14507241	chr4	153128146	Open sea		-0.0506279	0.00710964	1.07132e-12	6.3741e-07	-0.0121507	0.0175991	0.489934	1	-0.0628912	0.158099	0.690781	1
cg04587829	chr17	82735070	Island	FN3K;RP11-388C12.5	-0.0973758	0.0136746	1.07181e-12	6.37698e-07	0.0202852	0.0232732	0.383421	1	0.16809	0.217385	0.439384	1
cg03681202	chr19	18227125	Shore	PDE4C	-0.10028	0.0140853	1.08308e-12	6.44403e-07	0.074245	0.0239343	0.00192199	1	0.298728	0.223759	0.181862	1
cg11343500	chr4	2937213	Shore	NOP14-AS1	-0.0852993	0.011988	1.11606e-12	6.64027e-07	0.0635424	0.0230519	0.00584237	1	0.125515	0.213582	0.556755	1
cg12559197	chr5	77358957	Open sea	PDE8B	-0.118658	0.0166787	1.12446e-12	6.69022e-07	0.0105993	0.0615217	0.863213	1	-0.259483	0.235814	0.27117	1
cg02623259	chr9	89942407	Open sea		-0.162038	0.0227789	1.13118e-12	6.7302e-07	0.0312293	0.0894262	0.726925	1	0.145313	0.402609	0.718153	1
cg21953332	chr1	108661057	Island	HENMT1	0.0243523	0.00342342	1.13198e-12	6.73494e-07	0.0175805	0.0135307	0.193841	1	-0.0195006	0.0809835	0.809712	1
cg05343811	chr14	75124192	Shelf	NEK9	-0.0865681	0.0121744	1.15458e-12	6.86936e-07	0.00370789	0.0242981	0.878714	1	-0.285268	0.307662	0.353817	1
cg09506319	chr1	2191161	Shore	FAAP20	-0.0766922	0.0107861	1.15819e-12	6.89085e-07	0.0214449	0.0345214	0.534464	1	0.0482265	0.180197	0.788983	1
cg10826257	chr11	46705900	Shore	ZNF408	-0.087797	0.0123486	1.16173e-12	6.91189e-07	0.0164866	0.0398191	0.678846	1	0.252072	0.201714	0.211427	1
cg07229001	chr15	70604884	Open sea		0.135951	0.0191242	1.17017e-12	6.96213e-07	-0.0025982	0.0299506	0.930871	1	0.220293	0.279054	0.429862	1
cg25198847	chr4	112271358	Open sea		-0.0773106	0.0108773	1.18131e-12	7.02841e-07	0.0201235	0.0406831	0.620854	1	0.0573952	0.136268	0.673614	1
cg04298847	chr1	156477291	Open sea	MEF2D	-0.0934185	0.0131476	1.19983e-12	7.13856e-07	0.0822314	0.0233432	0.000427154	1	0.422309	0.212403	0.0467842	1
cg02821988	chr1	6585263	Open sea	ZBTB48	-0.14581	0.0205251	1.21228e-12	7.21261e-07	0.0446399	0.0200192	0.025757	1	0.191129	0.200808	0.341199	1
cg09121485	chr7	6179256	Open sea	CYTH3	-0.100884	0.0142014	1.21386e-12	7.22202e-07	0.0643016	0.0406152	0.113379	1	-0.152287	0.230695	0.509174	1
cg12872903	chr3	14540269	Open sea	GRIP2	-0.118623	0.0166994	1.21706e-12	7.24104e-07	0.0584789	0.0237965	0.0139924	1	0.295311	0.229447	0.198074	1
cg07472795	chr10	29860326	Open sea		-0.124875	0.0175853	1.23775e-12	7.36414e-07	0.0617026	0.0408596	0.131015	1	0.290381	0.61596	0.637335	1
cg21748751	chr6	35342089	Shore	PPARD	-0.106558	0.0150077	1.24593e-12	7.41274e-07	0.0668045	0.0317424	0.0353278	1	-0.156474	0.223907	0.484656	1
cg15698107	chr12	110549058	Open sea	PPTC7	-0.149236	0.0210307	1.28342e-12	7.63582e-07	0.0107759	0.0287247	0.707554	1	0.497327	0.282814	0.0786637	1
cg06416831	chr5	139138462	Open sea	SIL1	-0.201561	0.0284045	1.28357e-12	7.6367e-07	0.0523071	0.0698467	0.453926	1	0.799122	0.320158	0.0125593	1
cg04017036	chr16	73070488	Shelf		-0.158926	0.022397	1.28566e-12	7.64912e-07	0.00196553	0.0350033	0.95522	1	0.0247817	0.231191	0.914637	1
cg27320127	chr2	47571256	Island	KCNK12	0.0548037	0.00772355	1.28734e-12	7.65911e-07	0.0303445	0.0214966	0.158069	1	-0.041096	0.0934313	0.660044	1
cg16817426	chr1	45341541	Shore	TOE1;MUTYH	-0.052107	0.00734406	1.29234e-12	7.68885e-07	0.0253468	0.00983616	0.00996894	1	0.0756418	0.0768332	0.324873	1
cg24024214	chr5	180899141	Open sea	BTNL8	-0.104197	0.0146864	1.29547e-12	7.70744e-07	-0.0237729	0.0437896	0.587205	1	0.152087	0.202284	0.452143	1
cg00176876	chr3	149030911	Open sea	HLTF	-0.0392768	0.00554033	1.34836e-12	8.02212e-07	-0.00973802	0.00848753	0.251244	1	-8.47428e-05	0.0801311	0.999156	1
cg00567109	chr7	831115	Open sea	SUN1	-0.156737	0.0221226	1.39104e-12	8.27603e-07	0.0248035	0.0281033	0.377462	1	-0.0679699	0.271339	0.802202	1
cg25514503	chr1	7785009	Island	PER3	-0.177625	0.0250712	1.39228e-12	8.28335e-07	-0.00634564	0.0338388	0.851248	1	-0.342904	0.329974	0.298719	1
cg27205902	chr11	1006984	Shore	AP2A2	-0.218914	0.0308993	1.39281e-12	8.28653e-07	0.0857279	0.0435993	0.0492679	1	0.682294	0.41265	0.0982398	1
cg24634333	chr6	111566630	Open sea	TRAF3IP2-AS1;TRAF3IP2	0.0705651	0.00996018	1.39324e-12	8.28906e-07	0.00723487	0.0188242	0.700728	1	-0.112427	0.194503	0.563249	1
cg11726288	chr1	11842225	Shelf	CLCN6;NPPA-AS1	0.0856496	0.01209	1.39698e-12	8.31128e-07	-0.0521976	0.0196575	0.00792247	1	-0.0822428	0.201628	0.683351	1
cg04859918	chr10	70133260	Shore	AIFM2	-0.0690186	0.00974279	1.39981e-12	8.32812e-07	-0.00053657	0.0170231	0.974855	1	-0.198067	0.155045	0.201431	1
cg03151191	chr7	99002998	Open sea	TRRAP	-0.0749951	0.0105868	1.40237e-12	8.34333e-07	-0.0138015	0.0213201	0.517406	1	0.29218	0.192634	0.129327	1
cg12728623	chr22	19951468	Open sea	COMT	-0.141388	0.0199806	1.48066e-12	8.80909e-07	0.0261317	0.0340556	0.442889	1	0.539419	0.286121	0.0593919	1
cg13624861	chr15	67303645	Open sea	IQCH	-0.120249	0.0169944	1.48579e-12	8.83958e-07	-0.0675118	0.0280702	0.016168	1	0.197138	0.275171	0.473733	1
cg20844632	chr13	75385581	Open sea	TBC1D4	-0.142222	0.0201018	1.49349e-12	8.88542e-07	0.0954838	0.0337814	0.0047057	1	0.268181	0.351908	0.446013	1
cg19031565	chr17	74982698	Shore		0.053892	0.00761724	1.49447e-12	8.8912e-07	-0.00448085	0.011315	0.692097	1	-0.11748	0.131485	0.371598	1
cg22846776	chr17	2421566	Open sea	METTL16	-0.159792	0.022589	1.5066e-12	8.96336e-07	0.00214102	0.0285039	0.940125	1	0.481428	0.270265	0.0748602	1
cg00975971	chr5	14744096	Open sea	ANKH	-0.159844	0.0225981	1.51275e-12	8.99995e-07	-0.000677336	0.0262553	0.979418	1	0.0511956	0.427811	0.904745	1
cg01883966	chr6	31971108	Shore	DXO;STK19	-0.143646	0.020315	1.53864e-12	9.15397e-07	0.0414718	0.0187387	0.0268865	1	0.233614	0.156389	0.13523	1
cg19097880	chr11	128290741	Open sea		-0.163707	0.0231533	1.54324e-12	9.18129e-07	-0.054631	0.0560834	0.330006	1	0.123876	0.276427	0.654056	1
cg21417130	chr1	19074427	Open sea	RP5-1126H10.2	-0.119062	0.0168487	1.58837e-12	9.4498e-07	0.0432675	0.0241016	0.0726202	1	0.415537	0.226591	0.0666749	1
cg05315920	chr19	18478347	Open sea	ELL	-0.103328	0.0146224	1.58997e-12	9.45931e-07	0.0825792	0.0297296	0.00547495	1	0.352756	0.26596	0.184724	1
cg08390209	chr9	22005563	Shore	CDKN2B-AS1;RP11-145E5.5;CDKN2B	0.132529	0.0187568	1.599e-12	9.51299e-07	-0.0432802	0.0493059	0.380058	1	-0.195345	0.294571	0.507235	1
cg19709414	chr15	74620066	Shelf	CLK3	-0.0887383	0.0125598	1.60337e-12	9.53897e-07	-0.00898493	0.0296948	0.762213	1	0.117886	0.164883	0.474631	1
cg13067358	chr2	121597734	Open sea	CLASP1	-0.136709	0.019352	1.61403e-12	9.60235e-07	0.0916183	0.0306243	0.00277442	1	0.346707	0.332454	0.297007	1
cg11161837	chr1	109467761	Shore	SYPL2	-0.0845745	0.0119741	1.62771e-12	9.68378e-07	0.0214636	0.0200475	0.284332	1	-0.0526659	0.191003	0.782753	1
cg17683488	chr8	125419451	Open sea		0.0883817	0.0125147	1.63885e-12	9.75001e-07	-0.0305805	0.0219753	0.164047	1	-0.191939	0.220834	0.384764	1
cg04139355	chr11	12717787	Open sea	TEAD1	-0.0482992	0.00684209	1.6755e-12	9.96803e-07	-0.00281694	0.00992957	0.776646	1	-0.0122367	0.0994095	0.902033	1
cg09950389	chr7	4735615	Open sea	FOXK1	-0.105805	0.0149901	1.68455e-12	1.00219e-06	0.0213772	0.033842	0.527599	1	0.06194	0.272727	0.820336	1
cg25590826	chr15	74265195	Open sea	CCDC33	0.0474333	0.00672122	1.69832e-12	1.01038e-06	0.0069192	0.0200445	0.72995	1	0.0353033	0.146949	0.810143	1
cg03257739	chr7	43878621	Open sea	URGCP-MRPS24;URGCP	-0.0660979	0.00936699	1.70789e-12	1.01606e-06	-0.00312003	0.0115689	0.787398	1	0.0213107	0.118108	0.856812	1
cg11427177	chr15	42358463	Open sea	RP11-164J13.1;CAPN3	-0.152984	0.0216832	1.72058e-12	1.02361e-06	0.146318	0.0403908	0.000291702	0.868981	0.904659	0.358955	0.011727	1
cg24911721	chr22	46112573	Open sea	MIR4763;MIRLET7BHG;MIRLET7A3;MIRLET7B	0.0897022	0.0127165	1.73811e-12	1.03404e-06	0.0568437	0.0258593	0.0279356	1	-0.102562	0.273361	0.707521	1
cg03792429	chr1	113780949	Open sea	RSBN1	-0.0806145	0.0114305	1.75669e-12	1.0451e-06	0.0769842	0.0218465	0.000425303	1	0.404673	0.215243	0.0600974	1
cg07848706	chr17	9003283	Island		0.0132875	0.00188496	1.79909e-12	1.07032e-06	0.00393232	0.0034991	0.261095	1	-0.0457865	0.0360743	0.20436	1
cg04023204	chr16	68248075	Shelf	PLA2G15	-0.0769825	0.0109311	1.88754e-12	1.12294e-06	0.0857132	0.0202546	2.31848e-05	0.0711308	0.297092	0.185191	0.108659	1
cg01770755	chr15	41621923	Island	MGA	0.0266842	0.0037895	1.90018e-12	1.13045e-06	0.00703787	0.0132757	0.59602	1	0.00410456	0.0552252	0.940753	1
cg25724106	chr22	41260428	Open sea	RANGAP1	-0.0569833	0.00809405	1.92031e-12	1.14243e-06	-0.00104174	0.0233101	0.964354	1	-0.0300093	0.132918	0.821378	1
cg06745001	chr19	48968305	Shore	GYS1	-0.0885753	0.012584	1.94051e-12	1.15444e-06	0.00594001	0.0200111	0.766591	1	0.0627548	0.165242	0.704113	1
cg20101376	chr4	101196091	Open sea	PPP3CA	0.0859329	0.0122108	1.95819e-12	1.16496e-06	0.0262946	0.0227951	0.248698	1	0.389758	0.21803	0.073835	1
cg18943383	chr6	27810079	Island	HIST1H3H	0.0287614	0.00408875	2.00303e-12	1.19164e-06	0.0197755	0.0261488	0.449489	1	-0.25935	0.125671	0.0390433	1
cg19951818	chr3	45928330	Open sea	FYCO1	-0.0787188	0.0111908	2.00356e-12	1.19195e-06	0.0211998	0.0394084	0.590611	1	0.184656	0.209232	0.377484	1
cg00606392	chr16	48087252	Open sea	ABCC12	-0.0634192	0.00901648	2.01128e-12	1.19654e-06	-0.00524676	0.0330955	0.874036	1	0.167326	0.158757	0.291894	1
cg14424579	chr2	27051440	Island	AGBL5;AGBL5-AS1	0.0136046	0.0019348	2.04226e-12	1.21497e-06	0.000911634	0.00435372	0.834142	1	-0.00332196	0.0497368	0.946748	1
cg27665659	chr7	101154313	Island	AP1S1	0.0508242	0.00722867	2.05182e-12	1.22065e-06	-0.00657187	0.0289037	0.820135	1	-0.0305729	0.113878	0.788338	1
cg01467503	chr1	16365654	Shore	SZRD1	-0.0923147	0.0131336	2.0817e-12	1.23843e-06	0.038335	0.0241054	0.111766	1	0.118089	0.20462	0.563861	1
cg27469946	chr19	3942159	Island	NMRK2	-0.0891263	0.0126858	2.12999e-12	1.26715e-06	-0.0169527	0.0354489	0.632486	1	0.298988	0.195676	0.12652	1
cg11183285	chr19	1397379	Shore	GAMT;AC005329.7	-0.175233	0.0249442	2.14059e-12	1.27346e-06	0.00438175	0.0337733	0.896772	1	0.234072	0.273301	0.391743	1
cg11187110	chr12	119181628	Open sea	HSPB8	-0.154619	0.02201	2.14137e-12	1.27392e-06	0.0890023	0.0255414	0.000492817	1	0.208255	0.241741	0.388976	1
cg16618389	chr12	46471601	Open sea	RP11-96H19.1	-0.0851458	0.0121218	2.15341e-12	1.28108e-06	0.108665	0.0295436	0.000234965	0.70466	0.541988	0.223357	0.0152427	1
cg18676424	chr8	42318475	Open sea	IKBKB	-0.0762796	0.0108597	2.1545e-12	1.28172e-06	0.0287225	0.0296611	0.332867	1	0.349928	0.230475	0.12894	1
cg06291428	chr11	57791590	Open sea	CTNND1;RP11-691N7.6	0.0779604	0.0111004	2.16883e-12	1.29025e-06	-0.0263193	0.0387629	0.49715	1	-0.296054	0.183957	0.107537	1
cg24038454	chr14	35534242	Island	INSM2	0.0196745	0.0028025	2.21349e-12	1.31682e-06	0.00538418	0.00486033	0.267956	1	0.0219388	0.038168	0.565429	1
cg00100361	chr12	110314496	Open sea	ATP2A2	-0.135786	0.0193468	2.24228e-12	1.33394e-06	-0.0401843	0.0332109	0.226289	1	-0.152459	0.309797	0.62263	1
cg18053470	chr1	118963919	Open sea	TBX15	-0.121865	0.0173655	2.25673e-12	1.34253e-06	-0.0305904	0.0308545	0.321471	1	0.00637758	0.333436	0.98474	1
cg07165610	chr3	39189785	Open sea	XIRP1	-0.124835	0.0177929	2.28305e-12	1.35819e-06	0.0508568	0.0533011	0.340012	1	-0.303933	0.20848	0.14488	1
cg01201151	chr2	197708382	Shelf	MARS2;AC011997.1	-0.0923148	0.0131609	2.31053e-12	1.37453e-06	-0.0155897	0.0339329	0.645927	1	-0.19083	0.273608	0.485517	1
cg13570972	chr11	31818083	Island	PAX6;RCN1	0.047401	0.00675839	2.32163e-12	1.38113e-06	0.00751618	0.00852641	0.378038	1	0.0297017	0.0750814	0.692405	1
cg24119717	chr5	140109145	Shore	PURA;LINC01024	-0.123133	0.0175661	2.38874e-12	1.42106e-06	0.0605734	0.0268771	0.0242137	1	0.256995	0.253922	0.31149	1
cg23158811	chr19	19618922	Island	PBX4	0.0321861	0.00459276	2.41738e-12	1.43809e-06	-0.00263541	0.00675973	0.696633	1	-0.0345047	0.0539864	0.522733	1
cg19375371	chr3	45979670	Open sea	FYCO1	-0.149341	0.0213122	2.42941e-12	1.44525e-06	0.119382	0.0469162	0.0109406	1	0.432812	0.404697	0.284857	1
cg09566131	chr6	32980014	Open sea	BRD2	-0.0687396	0.00981255	2.46507e-12	1.46646e-06	0.0362065	0.0173589	0.0370003	1	0.15825	0.142669	0.267342	1
cg13274014	chr14	76941449	Open sea		0.0688455	0.0098285	2.47548e-12	1.47265e-06	0.0525795	0.0205596	0.0105453	1	0.350182	0.234889	0.136003	1
cg03850398	chr7	838646	Open sea	SUN1	-0.141342	0.0201782	2.47563e-12	1.47273e-06	0.0870653	0.035687	0.0146998	1	0.520344	0.356142	0.143999	1
cg00130393	chr4	8097148	Island	ABLIM2	-0.207515	0.0296315	2.50172e-12	1.48825e-06	0.00792441	0.0325752	0.8078	1	0.164883	0.263181	0.530988	1
cg13929328	chr10	127737633	Island	RP11-288A5.2;FOXI2	0.0355861	0.00508157	2.50567e-12	1.4906e-06	-0.000815421	0.00814619	0.920266	1	0.0578427	0.0783789	0.460522	1
cg18556005	chr15	41660241	Shore	MGA	0.0203446	0.00290542	2.5182e-12	1.49805e-06	-0.00107472	0.00900183	0.904967	1	-0.0114267	0.0594169	0.847496	1
cg17602777	chr1	228278779	Shore	OBSCN	-0.13121	0.01874	2.53062e-12	1.50544e-06	-0.0297098	0.0303066	0.326934	1	0.249513	0.219007	0.254581	1
cg10244525	chr2	236238104	Shore	ASB18;AC079135.1	-0.0842013	0.0120282	2.55374e-12	1.51919e-06	-0.0205389	0.0793508	0.795761	1	0.506238	0.250025	0.0428932	1
cg24213572	chr11	68033740	Shelf	MIR4691;NDUFS8	-0.0750664	0.010725	2.57471e-12	1.53166e-06	0.0455136	0.0174586	0.00913553	1	0.290453	0.226083	0.19889	1
cg11852843	chr1	228286079	Shore	OBSCN	-0.0808271	0.0115482	2.57555e-12	1.53216e-06	0.0113778	0.0150319	0.449104	1	-0.0615001	0.124385	0.621001	1
cg26599989	chr11	1275856	Shore	TOLLIP	-0.0742985	0.0106188	2.61746e-12	1.55709e-06	0.0446751	0.0290464	0.124034	1	0.148274	0.159221	0.351725	1
cg19968890	chr13	31173759	Open sea		-0.0789554	0.0112854	2.62975e-12	1.5644e-06	-0.00772957	0.0611362	0.89939	1	0.360326	0.181938	0.0476483	1
cg05708550	chr5	138352537	Island	KDM3B	0.0434159	0.00620589	2.6353e-12	1.56769e-06	-0.0143169	0.0167298	0.392122	1	-0.121404	0.0872817	0.164241	1
cg01781850	chr22	50446079	Shore	SBF1	-0.0916701	0.0131039	2.64084e-12	1.57099e-06	0.0225868	0.0186774	0.226543	1	0.221509	0.15593	0.155442	1
cg07060551	chr19	50695123	Island	SHANK1	0.0343697	0.00491341	2.6508e-12	1.57691e-06	0.0073461	0.0104105	0.480409	1	-0.00336962	0.0782971	0.965673	1
cg23998119	chr14	77133873	Open sea	RP11-463C8.4;ZDHHC22;TMEM63C	0.0562985	0.00804843	2.65312e-12	1.57829e-06	-0.00178519	0.021989	0.935294	1	-0.0770047	0.207217	0.71018	1
cg09350341	chr16	55480465	Shore	MMP2	0.0451662	0.00645864	2.68789e-12	1.59897e-06	0.0303402	0.0417229	0.467113	1	-0.18744	0.116441	0.107454	1
cg11213091	chr7	195474	Island	AC093627.12;FAM20C	-0.0968367	0.0138481	2.69498e-12	1.60318e-06	0.0939124	0.0288652	0.00114	1	0.422761	0.268272	0.115056	1
cg25934954	chr11	64799648	Shelf	MAP4K2	0.0598711	0.00856234	2.70275e-12	1.60781e-06	-0.0328135	0.0163856	0.0452229	1	0.384812	0.256675	0.133817	1
cg17734878	chr19	1872766	Island		0.0688802	0.00985094	2.7051e-12	1.6092e-06	-0.00889311	0.0552691	0.872168	1	-0.315611	0.183393	0.0852586	1
cg10925776	chr11	65593148	Shore	KCNK7;SIPA1	-0.139161	0.0199026	2.70801e-12	1.61093e-06	0.0718938	0.0277188	0.00949539	1	0.350525	0.296351	0.236886	1
cg06012607	chr11	6391805	Shore	SMPD1	-0.0531499	0.00760514	2.77469e-12	1.65059e-06	0.0242672	0.0140349	0.0837971	1	0.222816	0.119508	0.0622586	1
cg07324087	chr17	29621240	Shore	ABHD15-AS1;CORO6	-0.12231	0.0175033	2.79215e-12	1.66098e-06	0.0309304	0.0283066	0.27453	1	0.22908	0.261775	0.381519	1
cg22117143	chr9	13251431	Open sea	MPDZ	-0.185967	0.0266203	2.83009e-12	1.68354e-06	0.0739317	0.039863	0.0636468	1	0.274953	0.311992	0.378165	1
cg13669804	chr3	148994871	Shelf	GYG1	-0.146776	0.0210112	2.83583e-12	1.68695e-06	0.0962295	0.0355856	0.00684755	1	0.914054	0.317076	0.00394206	1
cg24451653	chr10	102615407	Open sea	SUFU	-0.0561551	0.00804095	2.87626e-12	1.711e-06	-0.00303759	0.0254323	0.904928	1	0.163949	0.112529	0.145129	1
cg04147621	chr21	46436106	Island	PCNT	-0.0600406	0.00859805	2.88836e-12	1.7182e-06	0.0223089	0.0124988	0.0742801	1	0.224636	0.127561	0.0782356	1
cg23585313	chr16	398245	Shore	NME4	-0.0875853	0.0125487	2.95952e-12	1.76052e-06	-0.00553209	0.021379	0.795818	1	0.0806026	0.22229	0.716903	1
cg20597143	chr20	63695763	Shore	RTEL1-TNFRSF6B;RTEL1;TNFRSF6B	-0.0846427	0.0121294	2.98795e-12	1.77743e-06	0.00775665	0.0223996	0.729128	1	0.392104	0.184537	0.0336033	1
cg14529268	chr1	16008956	Open sea		-0.167379	0.0239862	2.9912e-12	1.77936e-06	0.0336056	0.0363677	0.355459	1	0.247181	0.240534	0.304122	1
cg07082453	chr11	112247496	Open sea	AP002884.1;PTS	-0.138431	0.0198402	3.00894e-12	1.78991e-06	0.0562248	0.0248196	0.0234921	1	0.575963	0.246633	0.0195275	1
cg08400728	chr1	68142373	Open sea	WLS;GNG12-AS1	-0.108613	0.0155685	3.02708e-12	1.8007e-06	0.0522225	0.0487736	0.284298	1	0.218378	0.272381	0.422705	1
cg19495650	chr10	63466921	Shore	JMJD1C	-0.110994	0.0159115	3.04278e-12	1.81003e-06	0.0582546	0.0379398	0.124674	1	0.54752	0.247355	0.0268634	1
cg05780006	chr1	65058400	Open sea	MIR3671	-0.108044	0.0154942	3.09877e-12	1.84334e-06	0.0179527	0.0275064	0.513968	1	0.253091	0.197045	0.198991	1
cg19677989	chr15	73992449	Island	STOML1	0.0194084	0.00278354	3.11212e-12	1.85128e-06	-0.00770893	0.0182004	0.671888	1	-0.0458586	0.0398005	0.249234	1
cg26717935	chr16	87725793	Shore	KLHDC4	-0.0884867	0.0126919	3.12739e-12	1.86036e-06	0.0115725	0.0359606	0.747595	1	-0.00641297	0.43974	0.988364	1
cg14676592	chr16	49876950	Island		0.120021	0.0172152	3.12941e-12	1.86156e-06	-0.0178562	0.0134182	0.183272	1	-0.203886	0.137828	0.139067	1
cg09402652	chr19	3961646	Shore	MIR637;DAPK3	-0.119695	0.017171	3.15224e-12	1.87514e-06	0.0372846	0.0223301	0.0949784	1	0.481937	0.17614	0.00621715	1
cg14002185	chr17	40937686	Open sea	AC004231.2;KRT23	-0.0571183	0.008194	3.15272e-12	1.87542e-06	-0.00548699	0.0160517	0.732478	1	0.189129	0.136411	0.165604	1
cg16198905	chr1	153636583	Shelf	CHTOP	-0.205052	0.0294179	3.16276e-12	1.88139e-06	0.0264128	0.038176	0.489021	1	0.17955	0.371457	0.628835	1
cg17630144	chr3	12608918	Open sea	RAF1	-0.11795	0.0169265	3.20586e-12	1.90702e-06	0.00174194	0.0321675	0.956814	1	0.35705	0.415243	0.389867	1
cg24086410	chr20	45838444	Shelf	SNX21	-0.0575958	0.00826774	3.25332e-12	1.93525e-06	0.0177022	0.0181181	0.328546	1	-0.00278995	0.147977	0.984958	1
cg09506771	chr13	75399549	Open sea	TBC1D4	-0.160336	0.0230208	3.2873e-12	1.95546e-06	0.0435678	0.127072	0.731704	1	0.468847	0.363157	0.196693	1
cg26826927	chr7	107463221	Open sea	COG5	-0.0979581	0.0140693	3.3417e-12	1.98782e-06	-0.0397085	0.0243335	0.102711	1	-0.0421498	0.220458	0.848375	1
cg19711579	chr2	181680834	Island	NEUROD1;CERKL	0.0232384	0.00333808	3.36469e-12	2.00149e-06	0.00846841	0.00913699	0.354016	1	-0.0280846	0.0502446	0.57619	1
cg15317587	chr7	99629746	Open sea	ZSCAN25	-0.0833795	0.0119772	3.36549e-12	2.00196e-06	0.0153724	0.0178613	0.389431	1	0.103124	0.160828	0.521388	1
cg19185544	chr8	22737908	Open sea	PEBP4;RP11-459E5.1	0.053936	0.00774798	3.37148e-12	2.00552e-06	-0.0711875	0.0206842	0.000578208	1	-0.294337	0.228261	0.197232	1
cg14223485	chr9	34454429	Shelf	FAM219A	0.0852762	0.0122506	3.37871e-12	2.00982e-06	-0.0509245	0.0224265	0.0231637	1	-0.120995	0.205262	0.555549	1
cg09235308	chr8	143945470	Shore	PLEC;MIR661	-0.114927	0.0165102	3.37892e-12	2.00994e-06	0.0364818	0.0208279	0.0798451	1	0.022002	0.178098	0.90168	1
cg06867904	chr2	178560659	Open sea	TTN;TTN-AS1	-0.0715081	0.0102738	3.3967e-12	2.02051e-06	0.0371861	0.033583	0.268169	1	0.109865	0.142541	0.440847	1
cg19831369	chr22	26485059	Shore	HPS4;SRRD	-0.174686	0.0250979	3.39869e-12	2.0217e-06	0.0339431	0.0331547	0.30594	1	0.314056	0.291429	0.281194	1
cg14496401	chr5	181198505	Shelf	TRIM7;CTC-338M12.6	-0.0162639	0.00233777	3.47589e-12	2.06761e-06	0.00176474	0.00296694	0.551976	1	0.025485	0.0742426	0.731398	1
cg09873795	chr18	48888647	Open sea		0.0857423	0.012326	3.49486e-12	2.0789e-06	-0.00447409	0.0188944	0.812816	1	0.0379091	0.196895	0.847323	1
cg27585533	chr10	100917123	Shelf	FAM178A	0.0893656	0.0128487	3.52068e-12	2.09425e-06	0.008075	0.0327324	0.805142	1	0.347679	0.208804	0.0958927	1
cg06807315	chr2	178522813	Open sea	TTN-AS1	-0.143885	0.0206897	3.54034e-12	2.10594e-06	0.00792636	0.0191627	0.679142	1	0.139525	0.218987	0.524034	1
cg03134653	chr6	31632780	Shore	PRRC2A;MIR6832	-0.0712572	0.0102479	3.5672e-12	2.12191e-06	0.00086754	0.0136558	0.949345	1	0.109518	0.122768	0.37235	1
cg03417932	chr3	16912824	Open sea	PLCL2	-0.0971082	0.0139666	3.57908e-12	2.12898e-06	0.00625279	0.0702488	0.929075	1	-0.0342133	0.476871	0.942805	1
cg05201789	chr5	137889819	Shore	RP11-381K20.2;PKD2L2	-0.222778	0.032043	3.58965e-12	2.13526e-06	0.0953641	0.0350956	0.00658241	1	0.098221	0.327264	0.76408	1
cg23301120	chr19	1247950	Shore	MIDN	-0.0895317	0.0128786	3.60225e-12	2.14275e-06	0.0343754	0.0158418	0.0300133	1	0.159922	0.205772	0.437051	1
cg26187080	chr8	143460692	Open sea	ZC3H3	-0.146137	0.0210229	3.61821e-12	2.15224e-06	0.0778166	0.0408065	0.056525	1	0.692526	0.362964	0.0563944	1
cg21997672	chr7	123581296	Open sea	ASB15	-0.173223	0.0249213	3.63197e-12	2.16042e-06	0.0300758	0.0295635	0.308997	1	0.0582399	0.271849	0.830363	1
cg01111520	chr20	33442312	Shore	SNTA1	-0.153955	0.0221582	3.705e-12	2.20386e-06	0.0665634	0.027092	0.0140126	1	0.438166	0.260297	0.0923105	1
cg00481951	chr3	187669861	Shore	SST	0.0316444	0.00455581	3.75937e-12	2.2362e-06	0.00368126	0.00925756	0.690889	1	0.0148632	0.0555538	0.789049	1
cg18087803	chr12	116149066	Open sea	MIR620;MED13L	-0.145103	0.0209095	3.93331e-12	2.33966e-06	-0.00743155	0.0555591	0.893593	1	0.122822	0.276449	0.656838	1
cg27338109	chr16	85446196	Open sea		0.0971802	0.0140039	3.93512e-12	2.34073e-06	0.0707539	0.043516	0.103965	1	0.106969	0.332901	0.747965	1
cg05024939	chr4	112521094	Shore	RP11-402J6.1	0.0728073	0.0104942	3.98169e-12	2.36843e-06	0.0168496	0.0161165	0.295799	1	-0.102728	0.0906346	0.257035	1
cg13241751	chr17	50932296	Shore		-0.117105	0.0168807	3.99932e-12	2.37891e-06	0.0605334	0.0430171	0.15937	1	0.275167	0.244174	0.259772	1
cg05397809	chr7	43878548	Open sea	URGCP-MRPS24;URGCP	-0.112443	0.0162117	4.03572e-12	2.40056e-06	-0.0131565	0.0379026	0.728506	1	0.0911115	0.313444	0.771297	1
cg10546045	chr8	141439092	Shelf	MROH5	-0.125053	0.0180389	4.13756e-12	2.46113e-06	-0.0839849	0.0219323	0.000128517	0.388891	0.0758879	0.209368	0.717007	1
cg15341124	chr14	101561396	Island	DIO3;DIO3OS;MIR1247	0.0783064	0.011297	4.16089e-12	2.47501e-06	0.00139092	0.0494531	0.977562	1	0.146466	0.115572	0.205044	1
cg12578588	chr19	18021465	Open sea	CTB-52I2.4	-0.0618962	0.00893151	4.20548e-12	2.50152e-06	-0.00490449	0.0178507	0.783508	1	-0.222646	0.174665	0.202412	1
cg10499493	chr2	101007669	Open sea	RPL31;TBC1D8	-0.129704	0.0187173	4.21911e-12	2.50963e-06	0.0278922	0.0501248	0.577899	1	0.625038	0.239238	0.00898522	1
cg19973758	chr20	62564904	Open sea	MIR133A2;MIR1-1HG	-0.125722	0.0181458	4.25448e-12	2.53067e-06	0.0736866	0.0482536	0.126744	1	0.150553	0.212497	0.478639	1
cg25225310	chr22	21939138	Shore	PPM1F;LL22NC03-86G7.1	0.0637314	0.00920011	4.29111e-12	2.55244e-06	-0.0290921	0.0263356	0.269303	1	-0.454976	0.193846	0.0189198	1
cg03953298	chr2	178871060	Open sea	CCDC141	-0.147708	0.0213261	4.3237e-12	2.57183e-06	-0.0356935	0.0418193	0.393371	1	-0.396204	0.318072	0.212896	1
cg02426178	chr19	10636465	Island	SLC44A2	-0.129911	0.0187568	4.32751e-12	2.57409e-06	0.0699559	0.015846	1.01128e-05	0.0311576	0.307523	0.16938	0.0694344	1
cg17985854	chr11	66003515	Shore	BANF1;EIF1AD	-0.0930792	0.0134394	4.33402e-12	2.57796e-06	-0.0412071	0.032673	0.207238	1	0.246842	0.242823	0.309367	1
cg23642826	chr1	6585402	Open sea	ZBTB48	-0.0963256	0.0139127	4.40442e-12	2.61983e-06					0.0905416	0.245841	0.712655	1
cg02197563	chr17	57996640	Open sea	RP11-159D12.5	-0.133651	0.019304	4.4064e-12	2.621e-06	0.043853	0.0228536	0.0550012	1	0.322281	0.219702	0.142403	1
cg25826226	chr15	41660862	Island	MGA	0.0246688	0.00356311	4.40904e-12	2.62257e-06	0.00431394	0.0033901	0.203192	1	-0.018275	0.0369344	0.620743	1
cg05283276	chr10	24491173	Open sea	KIAA1217	-0.11616	0.0167779	4.41006e-12	2.62317e-06	-0.0195636	0.0231649	0.39837	1	-0.146302	0.227931	0.520956	1
cg16558925	chr5	176368913	Shelf	ARL10	-0.0837281	0.0121005	4.53625e-12	2.69822e-06	0.0604187	0.0235677	0.0103587	1	0.409046	0.205426	0.046458	1
cg07674570	chr11	65578680	Shelf	EHBP1L1	-0.149459	0.0216022	4.5587e-12	2.71158e-06	0.0190373	0.0306072	0.533951	1	0.340026	0.205408	0.0978508	1
cg02734463	chr15	85744952	Open sea	RP11-158M2.3;AKAP13	-0.167352	0.0241903	4.57612e-12	2.72193e-06	0.084895	0.034437	0.0136927	1	0.424083	0.269957	0.1162	1
cg07242214	chr8	140549131	Island	AGO2	-0.0732591	0.0105895	4.5784e-12	2.72328e-06	0.0433976	0.0364167	0.23338	1	0.149947	0.101756	0.140591	1
cg07031083	chr16	87358254	Open sea	FBXO31	-0.141932	0.0205225	4.64782e-12	2.76457e-06	0.0487008	0.0369799	0.187854	1	0.242301	0.329392	0.461974	1
cg03456220	chr7	128854641	Island	FLNC;RP11-309L24.2	-0.120514	0.0174264	4.65749e-12	2.77032e-06	0.0186913	0.023293	0.422297	1	0.232174	0.199209	0.243826	1
cg25636159	chr22	40347854	Shore	ADSL	-0.106297	0.015372	4.67958e-12	2.78345e-06	0.16047	0.0304448	1.35805e-07	0.000423168	0.551711	0.348404	0.113299	1
cg18442362	chr7	44638172	Open sea	OGDH	-0.143819	0.0207989	4.68744e-12	2.78812e-06	0.109821	0.0344482	0.00143264	1	0.305668	0.30098	0.309831	1
cg11318571	chr10	119176828	Shore	PRDX3	-0.0907676	0.0131272	4.69672e-12	2.79363e-06	0.10461	0.030395	0.000578094	1	0.19576	0.244335	0.423019	1
cg26931526	chr1	8215632	Shore		0.0408036	0.00590284	4.7606e-12	2.83163e-06	-0.0235121	0.0113154	0.0377197	1	-0.0086027	0.10869	0.936914	1
cg07461795	chr19	15243242	Open sea	BRD4	-0.0410433	0.00593854	4.80057e-12	2.8554e-06	0.0206724	0.0112683	0.0665708	1	0.113147	0.0899495	0.208432	1
cg11553257	chr1	244919486	Shore		-0.129594	0.0187577	4.88746e-12	2.90708e-06	0.0101083	0.0321862	0.753477	1	0.380895	0.208404	0.0675978	1
cg02931398	chr1	156667312	Open sea		-0.0735762	0.01065	4.89474e-12	2.9114e-06	0.077458	0.0238114	0.00114204	1	0.272178	0.177794	0.125803	1
cg23048656	chr14	90760802	Shelf	TTC7B	-0.16891	0.0244508	4.90975e-12	2.92032e-06	0.0811404	0.0246494	0.000995558	1	0.0110996	0.209841	0.957815	1
cg03434886	chr20	49938823	Shore	RNF114	-0.112942	0.0163496	4.91678e-12	2.9245e-06	0.100058	0.0596895	0.0936795	1	0.433131	0.31036	0.162843	1
cg00016913	chr17	29042873	Open sea	PIPOX	0.0579449	0.00838833	4.92217e-12	2.9277e-06	-0.00666238	0.0280674	0.812369	1	-0.118032	0.174234	0.498129	1
cg08726863	chr2	127700826	Shore	SFT2D3	-0.125361	0.0181504	4.95622e-12	2.94795e-06	0.108519	0.0248952	1.3064e-05	0.0402241	0.268654	0.341705	0.431742	1
cg07539798	chr5	141431744	Island	PCDHGB5;PCDHGA6;PCDHGA12;PCDHGB6;PCDHGA7;PCDHGB7;PCDHGA8;PCDHGA9;PCDHGA1;PCDHGB1;PCDHGA2;PCDHGB2;PCDHGA3;PCDHGB3;PCDHGA4;PCDHGA10;PCDHGB4;PCDHGA5;PCDHGA11	0.0817693	0.0118394	4.96626e-12	2.95392e-06	-0.014515	0.0239352	0.54423	1	0.0790188	0.217407	0.716261	1
cg05233047	chr2	121526303	Shelf	CLASP1	-0.0579288	0.00839011	5.04109e-12	2.99842e-06	0.016481	0.0222753	0.459374	1	0.344772	0.143348	0.0161659	1
cg02293991	chr11	64237955	Shelf	VEGFB	-0.077362	0.0112051	5.04997e-12	3.0037e-06	-0.00210934	0.0212534	0.920942	1	0.243548	0.187359	0.193635	1
cg01816880	chr1	228217194	Island	OBSCN	-0.148696	0.0215393	5.07359e-12	3.01774e-06	0.0386371	0.028526	0.175591	1	0.0085467	0.273211	0.975044	1
cg18584803	chr8	141431314	Shore	PTP4A3	-0.290511	0.0420994	5.17854e-12	3.08016e-06	0.040454	0.0332799	0.22415	1	0.0191868	0.264864	0.942251	1
cg01125531	chr20	63495473	Shore	EEF1A2	-0.158666	0.0229937	5.18479e-12	3.08387e-06	0.0200747	0.0298657	0.501478	1	0.202422	0.262435	0.440515	1
cg03989270	chr1	8352097	Open sea		-0.104692	0.0151726	5.19757e-12	3.09147e-06	0.0596816	0.0254722	0.0191289	1	0.335408	0.164109	0.0409718	1
cg13250209	chr14	99581811	Open sea	CCDC85C;Y_RNA	0.0754615	0.0109399	5.28141e-12	3.14133e-06	-0.0480523	0.0265239	0.0700386	1	-0.0322407	0.170249	0.8498	1
cg21620282	chr14	92923282	Island	CHGA	0.0508612	0.00737413	5.30193e-12	3.15353e-06	-0.0135912	0.0285931	0.63455	1	0.0583465	0.137608	0.671561	1
cg17285806	chr17	49604656	Open sea	SPOP	0.0701685	0.0101735	5.30523e-12	3.15549e-06	-0.00370341	0.0171722	0.82925	1	-0.146337	0.148441	0.324217	1
cg27291231	chr9	137187463	Shore	SSNA1;ANAPC2	-0.0843178	0.0122262	5.33011e-12	3.17028e-06	-0.0301856	0.0250484	0.228167	1	0.234636	0.17561	0.181508	1
cg08348785	chr16	31427445	Shore	RP11-452L6.8	-0.107018	0.0155211	5.38704e-12	3.20413e-06	0.083139	0.0256624	0.00119645	1	0.314047	0.256387	0.220616	1
cg18210511	chr8	143519610	Island	ZC3H3	-0.0690089	0.0100111	5.45353e-12	3.24368e-06	0.0339768	0.0189308	0.0726864	1	0.212561	0.168743	0.207789	1
cg05411186	chr3	47849497	Shore	DHX30;MIR1226	-0.152134	0.0220751	5.51487e-12	3.28016e-06	-0.0100089	0.0208631	0.631412	1	0.283599	0.164349	0.0844209	1
cg13130338	chr4	8089312	Shelf	ABLIM2	-0.0986125	0.0143115	5.56119e-12	3.3077e-06	0.109149	0.0327763	0.000868092	1	0.49074	0.355291	0.167207	1
cg11703745	chr1	205230164	Shore	TMCC2	-0.108166	0.0156985	5.5705e-12	3.31323e-06	0.0464596	0.0270413	0.0857792	1	0.0214447	0.215446	0.920713	1
cg12584785	chr15	32033130	Shelf	CHRNA7	-0.0842872	0.0122336	5.58566e-12	3.32225e-06	-0.00147539	0.021406	0.94505	1	0.346295	0.190118	0.0685351	1
cg24921833	chr1	153954210	Shelf	CRTC2	-0.088648	0.0128676	5.608e-12	3.33553e-06	0.094082	0.0242057	0.000101584	0.308308	0.236427	0.359662	0.51095	1
cg05251952	chr4	165079452	Open sea	TMEM192	-0.173651	0.0252131	5.6839e-12	3.38067e-06	0.0781339	0.0341043	0.0219618	1	0.386737	0.280996	0.168726	1
cg00315394	chr5	179805164	Shore	SQSTM1;MGAT4B	-0.137098	0.0199068	5.69904e-12	3.38967e-06	0.0299509	0.0276649	0.278972	1	0.275967	0.214226	0.197675	1
cg07816520	chr19	14414056	Open sea	DDX39A	0.0985019	0.0143052	5.74843e-12	3.41903e-06	-0.00555682	0.0235346	0.813345	1	0.278458	0.486063	0.566722	1
cg11579421	chr10	132398352	Shore	PWWP2B	-0.116789	0.0169623	5.76957e-12	3.4316e-06	0.0442183	0.029885	0.138975	1	-0.0886263	0.301675	0.768926	1
cg04256516	chr9	97921839	Shore	TRMO	-0.042642	0.00619375	5.79189e-12	3.44487e-06	-0.00778214	0.0102962	0.449752	1	0.1284	0.0913665	0.159923	1
cg01184452	chr7	128840879	Shore	FLNC	-0.121582	0.0176621	5.82874e-12	3.46678e-06	0.0787192	0.0319011	0.0136022	1	0.36956	0.297924	0.214808	1
cg02628107	chr5	10279241	Open sea	CMBL	0.0983448	0.0142907	5.91235e-12	3.51651e-06	0.0593371	0.0245147	0.0155007	1	0.326337	0.307329	0.288305	1
cg10079131	chr11	688396	Open sea	DEAF1	-0.0590459	0.00858118	5.94938e-12	3.53853e-06	0.0535492	0.0443208	0.226964	1	0.154381	0.115589	0.18168	1
cg21370143	chr11	47352656	Shelf	MYBPC3	-0.120671	0.0175406	6.00387e-12	3.57093e-06	-0.000614173	0.0292713	0.98326	1	0.298992	0.242685	0.217942	1
cg07096654	chr1	6588975	Open sea	ZBTB48	-0.0789589	0.011479	6.04679e-12	3.59645e-06	0.0718682	0.0336481	0.0326895	1	0.0598756	0.140648	0.670318	1
cg04934499	chr15	57220381	Open sea	TCF12	0.129208	0.0187845	6.05022e-12	3.59848e-06	0.0239084	0.0612565	0.696315	1	-0.342402	0.332713	0.303424	1
cg21944767	chr1	12565929	Open sea		-0.112393	0.0163448	6.13997e-12	3.65186e-06	0.0534675	0.0296623	0.0714603	1	0.275344	0.291369	0.344658	1
cg18211066	chr17	77960139	Shore		-0.110728	0.0161084	6.24671e-12	3.71533e-06	0.0665637	0.0299602	0.0263009	1	-0.163431	0.443757	0.712658	1
cg01855245	chr16	71475209	Open sea	ZNF19;AC010547.9	-0.129885	0.0188992	6.30788e-12	3.75171e-06	-0.0238341	0.0499014	0.632918	1	-0.186419	0.371458	0.615768	1
cg08924619	chr13	110508051	Shelf	COL4A2;COL4A2-AS1	-0.160509	0.0233624	6.4007e-12	3.80691e-06	-0.086064	0.0470919	0.0676133	1	-0.139239	0.310847	0.654201	1
cg06639320	chr2	105399281	Island	FHL2	0.125727	0.0182998	6.40356e-12	3.80861e-06	-0.00755624	0.024224	0.755093	1	0.201661	0.149103	0.176216	1
cg14413452	chr1	40699953	Open sea	NFYC	-0.0293145	0.00426688	6.40996e-12	3.81241e-06	-8.55121e-05	0.00796828	0.991438	1	0.0303425	0.0805927	0.706551	1
cg03825231	chr3	126179623	Shore	ALDH1L1;ALDH1L1-AS2	-0.0704488	0.0102556	6.45293e-12	3.83796e-06	0.0136375	0.0383871	0.722393	1	-0.285391	0.167073	0.0876016	1
cg05209306	chr19	39408735	Shore	ZFP36	-0.140144	0.0204025	6.46674e-12	3.84617e-06	0.0126268	0.026612	0.635159	1	-0.300281	0.25739	0.243356	1
cg08904363	chr7	103149671	Island	NAPEPLD	0.0536762	0.00781459	6.47812e-12	3.85293e-06	-0.0128788	0.015038	0.391769	1	-0.0269398	0.0891325	0.762466	1
cg02696675	chr2	160408854	Shore	MIR4785;RBMS1	0.0968326	0.0140991	6.51191e-12	3.87302e-06	-0.041096	0.0453573	0.364909	1	-0.244191	0.222694	0.272846	1
cg26234602	chr17	5005472	Open sea	KIF1C	-0.0657593	0.00957494	6.51732e-12	3.87623e-06	0.0370617	0.0191824	0.0533507	1	-0.101789	0.168734	0.546343	1
cg21168914	chr9	35848963	Open sea	TMEM8B	-0.0382627	0.00557143	6.52636e-12	3.8816e-06	0.0032857	0.00891681	0.712513	1	0.0456829	0.0902819	0.612855	1
cg24866418	chr3	9552397	Island	LHFPL4	0.0695062	0.010123	6.5954e-12	3.92265e-06	0.00369372	0.0137056	0.787541	1	0.120344	0.131471	0.360002	1
cg24629111	chr5	131756422	Open sea	FNIP1;CTC-432M15.3	-0.0737134	0.0107369	6.62965e-12	3.94302e-06	0.019356	0.0143591	0.177661	1	0.00138896	0.129251	0.991426	1
cg26446535	chr19	46917338	Open sea	ARHGAP35	-0.0357767	0.00521252	6.71413e-12	3.99325e-06	0.0235318	0.00847357	0.00548491	1	0.0337024	0.0926566	0.716056	1
cg10390354	chr4	87119595	Open sea	AFF1	-0.159571	0.023255	6.80104e-12	4.04494e-06	0.0882251	0.0362143	0.0148426	1	0.19931	0.791175	0.801106	1
cg24112221	chr14	93951166	Open sea	ASB2	-0.118879	0.0173265	6.8321e-12	4.06341e-06	0.0487429	0.0253059	0.0540861	1	0.253612	0.218962	0.246764	1
cg13180678	chr17	16353675	Island	CENPV	0.0124211	0.00181036	6.83222e-12	4.06347e-06	-0.00355152	0.00342466	0.299715	1	-0.0595441	0.0473103	0.208179	1
cg01282869	chr2	151672395	Open sea	NEB	-0.248344	0.0361967	6.83987e-12	4.06801e-06	0.00153951	0.0369713	0.966785	1	0.104661	0.382751	0.784511	1
cg16060651	chr3	52232056	Open sea	RP11-330H6.5;TWF2	-0.0966191	0.0140864	6.9336e-12	4.12375e-06	0.0503645	0.022081	0.0225549	1	0.0989303	0.260147	0.703733	1
cg09494161	chr1	10108380	Open sea	UBE4B	-0.181847	0.0265133	6.94916e-12	4.133e-06	0.00666548	0.0545119	0.902681	1	-0.0776477	0.482893	0.872253	1
cg11081592	chr3	50289731	Shelf	IFRD2	-0.136449	0.0198966	6.98802e-12	4.1561e-06	-0.0130347	0.0180133	0.469301	1	0.306449	0.223326	0.17	1
cg12877667	chr14	30608376	Open sea	G2E3	-0.128268	0.0187099	7.10015e-12	4.22279e-06	0.0242555	0.0700217	0.729042	1	0.349513	0.513086	0.495746	1
cg24323823	chr1	28123516	Open sea		-0.0874172	0.0127528	7.14337e-12	4.24848e-06	0.0347699	0.0414321	0.401356	1	0.232636	0.250374	0.352809	1
cg26099316	chr3	52794777	Open sea	ITIH3	0.0745305	0.0108729	7.14568e-12	4.24985e-06	-0.00470146	0.0209612	0.822529	1	0.222204	0.193011	0.24963	1
cg21538940	chr16	68229905	Open sea	RP11-96D1.11;ESRP2	-0.146736	0.02141	7.20112e-12	4.28281e-06	0.100491	0.0257138	9.30371e-05	0.282647	0.261595	0.263492	0.320808	1
cg14264512	chr7	92045824	Open sea	AKAP9	-0.103912	0.0151655	7.29008e-12	4.33572e-06	0.0793218	0.047025	0.0916421	1	0.489059	0.26688	0.0668763	1
cg01647729	chr14	100128305	Open sea	EVL	0.0811633	0.0118459	7.30267e-12	4.3432e-06	0.00519719	0.0196239	0.791133	1	0.0658754	0.199141	0.740797	1
cg03459567	chr6	27810468	Island	HIST1H3H	0.0190516	0.00278118	7.37564e-12	4.38659e-06	0.00141868	0.00817228	0.862183	1	0.00880242	0.0550458	0.872951	1
cg05043909	chr7	128844952	Shelf	FLNC	-0.148318	0.0216544	7.41868e-12	4.41218e-06	0.0164253	0.0402982	0.683572	1	0.170901	0.232919	0.46311	1
cg00493929	chr12	122994708	Shelf	PITPNM2	0.0829411	0.0121094	7.42088e-12	4.41348e-06	0.015281	0.0215473	0.47821	1	-0.100488	0.350678	0.774455	1
cg07266910	chr3	179027786	Open sea	ZMAT3	0.0847456	0.0123731	7.42601e-12	4.41652e-06	0.0374365	0.0212783	0.0785145	1	0.284576	0.210616	0.176646	1
cg02332206	chr3	47892109	Open sea	MAP4	-0.0465872	0.00680212	7.4408e-12	4.42531e-06	-0.00535668	0.0150914	0.722627	1	0.1509	0.154078	0.327397	1
cg12146447	chr17	49848876	Shelf	TAC4	-0.053057	0.00774827	7.51056e-12	4.46679e-06	0.0215259	0.0137471	0.117384	1	-0.0116809	0.157527	0.94089	1
cg06333164	chr14	68285519	Open sea	RAD51B	0.101261	0.0147901	7.56673e-12	4.50019e-06	0.0558128	0.0254956	0.0285884	1	0.305221	0.260087	0.240582	1
cg14170878	chr19	49833525	Open sea	MED25	-0.148514	0.0216929	7.5839e-12	4.5104e-06	0.104504	0.035004	0.00283112	1	0.313668	0.370645	0.397398	1
cg25198007	chr1	26284827	Open sea	UBXN11	-0.0573664	0.00838076	7.64715e-12	4.54801e-06	0.0190632	0.0168463	0.257804	1	0.0309714	0.171502	0.85669	1
cg00860590	chr7	151237563	Island	CHPF2;MIR671	-0.196208	0.0286661	7.66987e-12	4.56151e-06	0.07475	0.0317052	0.0183906	1	0.251221	0.206911	0.22469	1
cg17364865	chr3	121661513	Open sea	HCLS1	-0.10643	0.0155515	7.71756e-12	4.58986e-06	-0.00683935	0.0207536	0.74174	1	0.172499	0.20304	0.395556	1
cg06206831	chr4	138182330	Open sea	SLC7A11	-0.0726152	0.0106135	7.82175e-12	4.65182e-06	-0.0666455	0.0610164	0.274721	1	0.314482	0.215426	0.144342	1
cg01005303	chr1	11925057	Shore	KIAA2013	-0.101331	0.0148134	7.89369e-12	4.6946e-06	-2.66022e-05	0.0305625	0.999306	1	-0.0397597	0.278408	0.88644	1
cg05213896	chr19	49890395	Island	IL4I1	0.0793194	0.0115959	7.90196e-12	4.69951e-06	-0.00441229	0.0533471	0.934083	1	0.311607	0.196051	0.111967	1
cg20930290	chr11	64371291	Shore	RPS6KA4	0.0657373	0.00961126	7.94049e-12	4.72241e-06	-0.0413963	0.0182861	0.0235856	1	0.0403293	0.166938	0.809104	1
cg10787639	chr6	107352732	Open sea	PDSS2	-0.112663	0.0164742	7.98922e-12	4.75139e-06	0.0192177	0.0254667	0.450478	1	0.0130754	0.244453	0.957343	1
cg06124434	chr22	26499484	Island	TFIP11	-0.114804	0.0167946	8.156e-12	4.85057e-06	0.0592208	0.0445749	0.183991	1	0.803752	0.245243	0.00104777	1
cg16972043	chr16	46898153	Open sea	GPT2	-0.141256	0.0206707	8.27948e-12	4.92399e-06	0.115101	0.0351257	0.00104981	1	0.0831039	0.341949	0.807982	1
cg00906476	chr5	139666614	Shore	CXXC5	-0.161874	0.0236967	8.42831e-12	5.0125e-06	0.0301121	0.0414457	0.467506	1	0.325635	0.201992	0.106935	1
cg01178899	chr3	45943675	Open sea	FYCO1;CXCR6	-0.102042	0.0149396	8.47207e-12	5.03852e-06	0.0680199	0.03105	0.0284769	1	0.62086	0.255763	0.0152043	1
cg13778136	chr19	38445610	Open sea	RYR1	-0.0501665	0.00734533	8.50852e-12	5.06019e-06	0.0210537	0.0127299	0.0981528	1	-0.0917219	0.125284	0.4641	1
cg23716896	chr11	14364935	Open sea	RRAS2	-0.101409	0.0148492	8.53512e-12	5.076e-06	-0.0262076	0.0774564	0.735097	1	0.287116	0.269516	0.286738	1
cg25800472	chr2	25035910	Open sea	DNAJC27-AS1	-0.0931124	0.0136352	8.56026e-12	5.09094e-06	0.0984289	0.0259931	0.000152641	0.46067	0.303653	0.25716	0.237685	1
cg08258230	chr1	94069113	Open sea	ABCA4	0.112293	0.0164441	8.563e-12	5.09256e-06	-0.0840357	0.0278586	0.002557	1	-0.0467446	0.269198	0.862145	1
cg22416867	chr15	58246389	Open sea	ALDH1A2	-0.100896	0.0147793	8.68031e-12	5.16232e-06	0.0189932	0.0269426	0.480842	1	-0.0310391	0.219215	0.887402	1
cg21423404	chr12	121538927	Shore	KDM2B	-0.109295	0.0160107	8.70988e-12	5.1799e-06	0.0414645	0.0363741	0.25431	1	0.456437	0.242484	0.0597898	1
cg15904623	chr7	128848689	Open sea	FLNC	-0.0981572	0.0143801	8.73815e-12	5.1967e-06	0.0128076	0.0180936	0.479035	1	0.0579664	0.138499	0.675557	1
cg03319891	chr1	78114085	Open sea	GIPC2	-0.125024	0.0183167	8.75109e-12	5.20439e-06	0.145432	0.031728	4.56771e-06	0.0141325	0.598813	0.314775	0.0571255	1
cg00832650	chr7	128855146	Shore	FLNC;RP11-309L24.2	-0.0719634	0.0105457	8.85551e-12	5.26648e-06	0.00540874	0.0288227	0.851147	1	0.308665	0.130809	0.0182919	1
cg27160241	chr19	10115250	Shore	P2RY11;EIF3G	-0.0732045	0.0107278	8.8657e-12	5.27253e-06	0.0401598	0.0206455	0.0517502	1	0.443146	0.162261	0.00631308	1
cg08853571	chr5	121969925	Open sea	SRFBP1	0.085191	0.0124861	8.92413e-12	5.30727e-06	0.00524154	0.0227761	0.817988	1	-0.0010188	0.339213	0.997604	1
cg25580634	chr5	205831	Open sea	CCDC127	-0.063658	0.00933024	8.93074e-12	5.31119e-06	-0.0220012	0.0284231	0.438896	1	0.429856	0.231635	0.0634895	1
cg10295486	chr15	68155131	Open sea	PIAS1	-0.105741	0.0155059	9.14369e-12	5.43783e-06	-0.00914149	0.0357912	0.798405	1	0.532875	0.211285	0.0116668	1
cg07047131	chr3	12815150	Island	CAND2	-0.183527	0.0269155	9.19009e-12	5.46541e-06	0.0716112	0.0304985	0.0188733	1	0.333083	0.263674	0.206504	1
cg24933853	chr17	50208457	Open sea	RP11-893F2.5	0.0763561	0.0111996	9.24927e-12	5.50059e-06	-0.0685643	0.018526	0.000214768	0.645592	-0.0569531	0.180091	0.751815	1
cg12055316	chr2	27378485	Island	ZNF513	-0.0835664	0.0122578	9.27043e-12	5.51317e-06	0.0206101	0.0306885	0.501844	1	0.238402	0.134405	0.0761033	1
cg24277788	chr4	184803682	Shore	ACSL1	-0.164377	0.0241139	9.31621e-12	5.54039e-06	-0.0192659	0.0346182	0.577852	1	0.196506	0.292775	0.502104	1
cg25885038	chr17	58530605	Shore	SEPT4;SEPT4-AS1	0.0741378	0.0108767	9.34961e-12	5.56024e-06	-0.0118446	0.0164255	0.470841	1	0.136361	0.150528	0.364997	1
cg05923681	chr3	52546690	Open sea	SMIM4;PBRM1	-0.121308	0.0177981	9.37617e-12	5.57603e-06	0.0181931	0.0514226	0.723491	1	0.189092	0.183116	0.301774	1
cg00605342	chr8	23538889	Open sea	SLC25A37	-0.264048	0.0387419	9.38911e-12	5.58371e-06	0.122987	0.0650251	0.0585741	1	0.609973	0.452589	0.177741	1
cg16288567	chr22	30402449	Open sea	SEC14L2;RNF215	-0.0314075	0.00460888	9.45517e-12	5.62299e-06	0.0161046	0.00689483	0.0195044	1	0.0720248	0.0734364	0.326702	1
cg26498670	chr2	231672591	Open sea		0.105354	0.0154619	9.50612e-12	5.65328e-06	-0.0446286	0.0298288	0.134613	1	-0.190437	0.257155	0.458966	1
cg04884232	chr12	124382956	Open sea	RP11-408I18.9;NCOR2	-0.02171	0.00318627	9.51845e-12	5.66061e-06	0.00534118	0.00499712	0.285136	1	-0.00252499	0.0527574	0.961828	1
cg26053346	chr3	66404431	Open sea	LRIG1	0.0881064	0.0129377	9.75811e-12	5.80312e-06	0.0561692	0.0276271	0.0420403	1	0.584788	0.227874	0.0102797	1
cg10002888	chr6	31625196	Shelf	PRRC2A	-0.106341	0.0156191	9.86887e-12	5.86897e-06	0.0152069	0.0282193	0.589968	1	0.247491	0.198568	0.212626	1
cg15995125	chr1	17420100	Shore	RCC2	-0.0770735	0.0113221	9.94045e-12	5.91153e-06	-0.0299172	0.0182517	0.101183	1	-0.15369	0.162481	0.344201	1
cg12189069	chr19	16188614	Shelf	CTD-2562J15.4;FAM32A	-0.147796	0.0217182	1.00944e-11	6.00307e-06	0.0509739	0.0486945	0.295187	1	-0.0634727	0.241821	0.792953	1
cg24596691	chr2	71457874	Shelf	DYSF	-0.0633826	0.00931487	1.01436e-11	6.03234e-06	0.0419463	0.0294712	0.15465	1	0.259049	0.13589	0.0566087	1
cg11935831	chr17	82179198	Open sea	CCDC57	0.0786022	0.0115539	1.02386e-11	6.08883e-06	0.00920245	0.0217564	0.672313	1	0.107517	0.196667	0.584588	1
cg16500637	chr12	56291885	Open sea	RP11-977G19.10;CS	-0.0369598	0.00543395	1.03432e-11	6.15099e-06	0.0120387	0.00614936	0.050264	1	0.0757807	0.0749492	0.311971	1
cg16490191	chr16	1378637	Shore	UNKL	-0.185181	0.0272273	1.0367e-11	6.16516e-06	0.0179671	0.0325612	0.581089	1	0.0383395	0.299942	0.898289	1
cg02816525	chr15	58731833	Open sea	RP11-123C21.3;ADAM10	-0.13724	0.0201815	1.04401e-11	6.20864e-06	-0.0663833	0.02989	0.0263565	1	0.198516	0.257848	0.441362	1
cg25803977	chr8	142738616	Shore		-0.0778393	0.0114467	1.04517e-11	6.21551e-06	-0.0183235	0.0684686	0.788992	1	0.249849	0.274488	0.362697	1
cg25470837	chr18	79329071	Shore	ATP9B	0.0761922	0.0112051	1.04792e-11	6.23183e-06	-0.0387578	0.0180853	0.0321086	1	0.238366	0.182241	0.190885	1
cg17592231	chr11	43583207	Shore	HSD17B12	0.0912246	0.0134159	1.0482e-11	6.23348e-06	-0.0314464	0.0145295	0.0304404	1	0.0843452	0.126107	0.503598	1
cg02227879	chr10	73816433	Open sea	CAMK2G	-0.147239	0.0216558	1.05306e-11	6.26238e-06	0.0383529	0.0294233	0.192408	1	0.377886	0.444609	0.395364	1
cg08191886	chr6	145148612	Open sea		-0.118016	0.0173594	1.05799e-11	6.29171e-06	0.0367408	0.042805	0.39071	1	0.246463	0.372789	0.508528	1
cg14620155	chr10	103787664	Open sea	SH3PXD2A	0.087651	0.0128954	1.06747e-11	6.34809e-06	-0.056082	0.0261181	0.0317736	1	0.0978918	0.202606	0.628979	1
cg02731144	chr1	77930856	Open sea	NEXN	-0.0875997	0.0128978	1.10732e-11	6.58502e-06	0.0428472	0.0269016	0.111219	1	0.101099	0.116292	0.384651	1
cg19777644	chr1	167933489	Shelf	MPC2	-0.0714618	0.0105227	1.11177e-11	6.61147e-06	0.0101512	0.0212069	0.63217	1	0.147683	0.199484	0.459101	1
cg01652476	chr7	769410	Shore	DNAAF5	-0.0683386	0.0100632	1.11415e-11	6.62565e-06	0.050349	0.0307715	0.101793	1	0.0884043	0.298532	0.767131	1
cg25117444	chr6	16302194	Open sea	AL009031.1;ATXN1	-0.212941	0.0313635	1.1257e-11	6.69429e-06	-0.0128587	0.030954	0.677838	1	0.316258	0.331058	0.339429	1
cg09139224	chr9	109418584	Open sea	PTPN3	-0.156246	0.023015	1.13018e-11	6.72095e-06	-0.0159308	0.028505	0.576245	1	0.148732	0.299244	0.61917	1
cg24006295	chr3	23914275	Shelf	NKIRAS1	-0.1132	0.0166755	1.13375e-11	6.74212e-06	0.047408	0.0273875	0.0834503	1	0.204658	0.24326	0.400172	1
cg20775370	chr1	228286231	Island	OBSCN	-0.140471	0.0206948	1.13896e-11	6.77314e-06	0.0200113	0.0606079	0.741267	1	0.18859	0.226637	0.40534	1
cg07365452	chr3	42224256	Open sea	TRAK1	-0.108949	0.016055	1.15307e-11	6.85702e-06	0.0377169	0.0409641	0.357191	1	-0.0341868	0.387567	0.929711	1
cg19055984	chr6	15402639	Open sea	JARID2	-0.112914	0.0166434	1.16611e-11	6.93454e-06	0.0373608	0.0219297	0.0884449	1	-0.0498143	0.219754	0.820671	1
cg25408329	chr8	140447636	Open sea	TRAPPC9	-0.0920457	0.0135731	1.18933e-11	7.07263e-06	0.0774321	0.0292902	0.00820252	1	0.321768	0.269388	0.232305	1
cg16683414	chr22	20999958	Island	THAP7	-0.116818	0.0172276	1.19451e-11	7.1034e-06	-0.0312219	0.0479535	0.51499	1	0.462319	0.142752	0.0012011	1
cg14144428	chr11	65869658	Shelf	EFEMP2	-0.0875957	0.0129192	1.19933e-11	7.13204e-06	-0.00816541	0.0184903	0.658775	1	0.508417	0.210076	0.0155136	1
cg09911521	chr19	5828289	Island	NRTN	0.0268103	0.00395416	1.19937e-11	7.13231e-06	0.00768073	0.0129502	0.553117	1	-0.0132269	0.0495307	0.789435	1
cg05530629	chr8	123542379	Shore	FBXO32	-0.0915398	0.0135026	1.20653e-11	7.17489e-06	0.0869599	0.0304755	0.00432491	1	0.422274	0.256383	0.0995494	1
cg03539717	chr19	12954271	Shelf	GADD45GIP1	-0.0914417	0.0134904	1.21626e-11	7.23269e-06	0.03766	0.018358	0.0402259	1	0.134064	0.167622	0.423828	1
cg18240850	chr12	122309681	Open sea	CLIP1	-0.0760582	0.0112254	1.2392e-11	7.36911e-06	0.0134835	0.0476377	0.777143	1	0.56875	0.306668	0.0636512	1
cg10027944	chr2	24621095	Open sea	NCOA1	-0.162235	0.0239468	1.24559e-11	7.40712e-06	-0.00236898	0.0603257	0.968675	1	-0.1517	0.314854	0.629941	1
cg04090392	chr15	83284021	Island	RP11-382A20.4;BNC1	0.0273243	0.00403355	1.25056e-11	7.43666e-06	-0.00753973	0.00514632	0.142901	1	0.0337596	0.0402991	0.402184	1
cg27419656	chr17	76391317	Open sea	UBE2O	0.0706363	0.0104309	1.27173e-11	7.56254e-06	0.0569794	0.0409459	0.164051	1	0.146657	0.271058	0.588472	1
cg23391288	chr13	48792066	Open sea		-0.150792	0.02227	1.27806e-11	7.60016e-06	-0.011487	0.0454491	0.800465	1	-0.240938	0.381778	0.527979	1
cg21274038	chr10	91208384	Open sea	PCGF5	-0.143305	0.0211667	1.28523e-11	7.64276e-06	0.0334683	0.02604	0.1987	1	0.352921	0.254201	0.165029	1
cg18184411	chr1	52843588	Shore	ZYG11A	0.0238986	0.00353002	1.287e-11	7.6533e-06	-0.00125902	0.00584033	0.829321	1	0.056134	0.0597463	0.347454	1
cg13645525	chr4	113687111	Open sea	CAMK2D	-0.111652	0.0164939	1.2944e-11	7.69729e-06	0.042177	0.103748	0.684352	1	0.561354	0.57149	0.32597	1
cg12615903	chr10	124589802	Island	LHPP	0.0982588	0.0145193	1.31059e-11	7.79354e-06	0.0584577	0.0302765	0.0535087	1	0.354139	0.263791	0.179435	1
cg03819286	chr16	4623972	Shore	MGRN1	-0.0612329	0.00904831	1.31181e-11	7.80077e-06	0.0101354	0.0144102	0.481838	1	0.255904	0.340072	0.451751	1
cg12584528	chr17	81962795	Island	NOTUM	-0.0980603	0.0144914	1.31678e-11	7.83031e-06	0.0289512	0.0310918	0.351776	1	-0.0238041	0.280176	0.932292	1
cg09645728	chr6	56805959	Open sea	DST	-0.109474	0.0161814	1.32955e-11	7.90623e-06	0.121662	0.0285992	2.09931e-05	0.0644279	0.505853	0.269484	0.0605018	1
cg01612799	chr17	18259895	Shore	MIEF2;FLII	-0.135027	0.0199601	1.33444e-11	7.93533e-06	-0.0689206	0.0648594	0.287956	1	0.153941	0.356148	0.665567	1
cg12847125	chr8	141427935	Shore	PTP4A3	-0.0348398	0.00515019	1.3354e-11	7.94103e-06	0.00200668	0.0116252	0.862954	1	0.0333673	0.071047	0.638605	1
cg08764562	chr12	56222459	Shore	NABP2;RNF41	-0.0310608	0.00459168	1.33711e-11	7.95114e-06	-0.0132412	0.0275697	0.631027	1	-0.063859	0.0905366	0.4806	1
cg15524336	chr11	8169274	Shore	RIC3;RP11-379P15.1	0.0324536	0.00479792	1.3414e-11	7.97665e-06	-0.00974242	0.0208347	0.640066	1	0.0495836	0.0892082	0.578335	1
cg02607723	chr1	55212916	Shore	USP24	-0.139547	0.0206373	1.36214e-11	8.09999e-06	0.039203	0.0322865	0.224663	1	0.0405384	0.315622	0.897801	1
cg25090044	chr12	112007151	Open sea	TMEM116	-0.135575	0.0200565	1.38315e-11	8.22488e-06	0.0396342	0.0315286	0.208723	1	0.328227	0.313271	0.294758	1
cg03261682	chr10	6191793	Open sea	PFKFB3	-0.182774	0.027044	1.39545e-11	8.29803e-06	0.12439	0.0394781	0.00162785	1	0.401371	0.352271	0.254545	1
cg07305506	chr3	152340731	Open sea	MBNL1;TMEM14E	-0.159347	0.0235784	1.39727e-11	8.30884e-06	0.172229	0.0539526	0.00141184	1	0.289592	0.319507	0.364741	1
cg27313201	chr1	154193427	Open sea	TPM3	-0.0868972	0.0128586	1.40024e-11	8.32647e-06	-0.00427877	0.0245642	0.861719	1	0.306107	0.192263	0.111356	1
cg02407372	chr6	87397203	Open sea	SMIM8	-0.119864	0.017743	1.42286e-11	8.461e-06	0.0510996	0.0208107	0.0140711	1	0.115405	0.177063	0.514546	1
cg00084435	chr5	195160	Island	CTD-2083E4.7;LRRC14B	-0.140452	0.0207909	1.42397e-11	8.46758e-06	-0.0205295	0.0314069	0.51333	1	0.162106	0.245257	0.508637	1
cg10627428	chr3	122795966	Shore	DIRC2	-0.0667196	0.00987716	1.42895e-11	8.49714e-06	-0.0040351	0.0157096	0.79729	1	-0.183241	0.14884	0.218274	1
cg23780216	chr7	116667950	Shelf		-0.15823	0.0234257	1.43275e-11	8.51975e-06	0.224964	0.0461939	1.11604e-06	0.00346641	0.584038	0.367205	0.111723	1
cg05048617	chr20	62347405	Open sea	LAMA5	-0.118018	0.0174743	1.44026e-11	8.5644e-06	0.0857074	0.0306874	0.00522355	1	0.445709	0.308692	0.148778	1
cg04266887	chr2	96550110	Island	ARID5A	-0.0685661	0.0101554	1.46113e-11	8.68849e-06	0.041793	0.0200983	0.0375782	1	0.581346	0.463819	0.210064	1
cg01642992	chr2	173027555	Open sea	RAPGEF4	-0.103484	0.0153277	1.46379e-11	8.70429e-06	0.0538507	0.0221326	0.0149704	1	0.0644641	0.38645	0.867519	1
cg25090514	chr5	2038628	Island		0.106811	0.0158306	1.50801e-11	8.96723e-06	0.0579026	0.0332655	0.0817502	1	-0.00640998	0.146019	0.964985	1
cg03554283	chr8	75407215	Island	HNF4G	0.0218802	0.00324299	1.51016e-11	8.97999e-06	0.00448753	0.008491	0.597149	1	-0.0624034	0.048359	0.196905	1
cg00684702	chr15	63677777	Open sea	RP11-317G6.1;HERC1	-0.0954061	0.0141421	1.51706e-11	9.02099e-06	-0.0170873	0.0189897	0.368217	1	0.275439	0.305714	0.367604	1
cg08509427	chr6	31669135	Shelf	CSNK2B-LY6G5B-562;LY6G5B;CSNK2B	-0.0702868	0.010419	1.5195e-11	9.03552e-06	0.0445415	0.0182239	0.0145202	1	0.380042	0.165261	0.0214682	1
cg03508063	chr17	7221065	Shore	ACADVL;DLG4	-0.158466	0.0234952	1.53448e-11	9.12457e-06	0.0288545	0.0192838	0.134573	1	0.114306	0.184226	0.53495	1
cg19373545	chr1	36306191	Shore	SH3D21	-0.132792	0.0196889	1.5355e-11	9.1306e-06					0.108115	0.212731	0.611295	1
cg09981533	chr6	31539923	Shore	ATP6V1G2-DDX39B;DDX39B	-0.142329	0.0211067	1.54799e-11	9.20489e-06	-0.0935395	0.0272983	0.000611265	1	0.249672	0.264137	0.344538	1
cg02247881	chr19	18488914	Open sea	ELL	-0.168226	0.024949	1.55389e-11	9.23991e-06	0.0267042	0.0523136	0.609727	1	0.203159	0.278374	0.465509	1
cg17679980	chr11	22674759	Open sea	GAS2	-0.0941465	0.0139633	1.55756e-11	9.26173e-06	-0.0161309	0.0189003	0.393398	1	0.0965451	0.162703	0.552926	1
cg26457248	chr18	77128259	Shelf	MBP	-0.198388	0.0294252	1.56097e-11	9.28202e-06	-0.0179958	0.0358755	0.615936	1	0.383785	0.588327	0.514187	1
cg04410886	chr2	36515340	Open sea	CRIM1	-0.129045	0.0191429	1.57132e-11	9.3435e-06	0.0869189	0.0616344	0.158471	1	-0.0250815	0.509439	0.960733	1
cg19523118	chr5	172958813	Island	RPL26L1;CTC-308K20.1	0.0230126	0.00341413	1.57967e-11	9.39315e-06	-0.00977835	0.00632188	0.121924	1	0.0143314	0.0834323	0.863616	1
cg02895509	chr11	47555375	Shelf	CELF1	-0.0681951	0.010119	1.59165e-11	9.46436e-06	0.0346577	0.0189174	0.0669435	1	0.453908	0.151255	0.00269133	1
cg10018933	chr2	239294954	Open sea	HDAC4	-0.130717	0.0193998	1.60514e-11	9.54457e-06	0.0379652	0.0291547	0.192849	1	0.525463	0.230044	0.0223609	1
cg09332710	chr8	66439804	Shore	ADHFE1	-0.131292	0.0194946	1.64189e-11	9.76311e-06	0.00673955	0.0278517	0.808796	1	-0.306599	0.209592	0.143511	1
cg04425449	chr12	82360193	Shore	CCDC59;METTL25	-0.163171	0.0242311	1.65137e-11	9.81943e-06	0.0787539	0.0606304	0.193972	1	0.613024	0.345527	0.0760345	1
cg09853570	chr1	228215720	Island	OBSCN	-0.159245	0.0236495	1.65592e-11	9.84648e-06	0.0417421	0.0297596	0.160723	1	0.260291	0.262292	0.321016	1
cg00988037	chr1	54403333	Shore	SSBP3	-0.106642	0.0158415	1.67527e-11	9.96151e-06	0.0323647	0.0178709	0.0701364	1	0.210642	0.163642	0.198021	1
cg23933011	chr4	112213237	Open sea		-0.105327	0.0156466	1.67766e-11	9.97569e-06	0.130599	0.0259131	4.65841e-07	0.00145016	0.452118	0.276588	0.102127	1
cg24206473	chr7	151440844	Shore	CRYGN	0.0640995	0.00952548	1.70524e-11	1.01397e-05	-0.0121417	0.0214961	0.572187	1	0.107191	0.226513	0.636057	1
cg00768492	chr17	17888774	Open sea	TOM1L2	0.0600533	0.00892543	1.71612e-11	1.02044e-05	-0.0584596	0.0156687	0.000190737	0.574118	-0.415465	0.149644	0.00549733	1
cg16320783	chr6	15526385	Open sea	DTNBP1	-0.168742	0.0250795	1.71686e-11	1.02088e-05	0.0556382	0.0293279	0.0578139	1	0.16575	0.328985	0.614387	1
cg15840479	chr2	164843172	Shore	AC019181.2;COBLL1	-0.108607	0.0161423	1.71899e-11	1.02214e-05	0.0243797	0.0332605	0.463564	1	0.48982	0.313813	0.118555	1
cg22193726	chr12	112419821	Shore	RPL6;PTPN11	-0.0735226	0.0109283	1.72325e-11	1.02467e-05	0.053632	0.0142788	0.000172619	0.520273	-0.0673388	0.132443	0.611147	1
cg11598720	chr4	156890431	Open sea	PDGFC	-0.0852395	0.0126702	1.72552e-11	1.02602e-05	0.0905149	0.0233902	0.000108934	0.330506	0.316376	0.221928	0.15399	1
cg21049762	chr11	68037988	Shore	TCIRG1	-0.093291	0.0138712	1.7494e-11	1.04022e-05	0.00572435	0.0745458	0.938791	1	0.515537	0.207447	0.0129498	1
cg10627703	chr19	2275741	Island	LLfos-48D6.2;PEAK3	-0.0801013	0.0119138	1.77504e-11	1.05546e-05	0.0153956	0.0332367	0.643214	1	0.170924	0.176007	0.331486	1
cg02293759	chr11	117202176	Open sea	TAGLN	0.116174	0.0172813	1.78609e-11	1.06203e-05	0.0412433	0.0594056	0.487514	1	0.115739	0.352972	0.742988	1
cg07118376	chr8	61712312	Shore	ASPH	-0.131448	0.0195543	1.78985e-11	1.06426e-05	0.090671	0.101437	0.371393	1	-0.304316	0.341313	0.372607	1
cg15796273	chr11	111993680	Open sea	DIXDC1	-0.171242	0.0254774	1.80082e-11	1.07079e-05	0.122957	0.041402	0.00297955	1	0.700973	0.427317	0.100921	1
cg26425525	chr2	9505214	Open sea	ADAM17;RP11-400L8.2	-0.105779	0.0157387	1.80553e-11	1.07358e-05	-0.0098713	0.0440968	0.82287	1	0.474118	0.259451	0.0676412	1
cg25469870	chr1	20636966	Shelf	PINK1	-0.0848829	0.0126327	1.82564e-11	1.08554e-05	-0.00911717	0.0280953	0.745553	1	-0.0168611	0.237271	0.943348	1
cg23352942	chr3	46889890	Shelf	PTH1R	-0.108525	0.0161536	1.83795e-11	1.09286e-05	0.0437096	0.0825361	0.596402	1	0.0828515	0.266113	0.755542	1
cg08205639	chr5	43040071	Shore	CTD-2201E18.3;ANXA2R	-0.0734085	0.0109269	1.8409e-11	1.09461e-05	0.0226416	0.0650508	0.727795	1	-0.508884	0.189625	0.00728258	1
cg08580081	chr10	21757165	Open sea	DNAJC1	0.054123	0.00805658	1.844e-11	1.09645e-05	-0.0564754	0.0131974	1.87505e-05	0.0575829	0.123859	0.129585	0.339164	1
cg27327598	chr18	46153839	Open sea		-0.102581	0.0152711	1.85084e-11	1.10052e-05	0.0785864	0.0280812	0.00513339	1	0.22317	0.281102	0.427248	1
cg02376256	chr17	29074141	Open sea	MYO18A;TIAF1	-0.0570453	0.00849264	1.85465e-11	1.10278e-05	-0.0111558	0.0151197	0.460616	1	0.0820593	0.137338	0.550175	1
cg12187098	chr12	9112456	Open sea	A2M	0.0287892	0.00428608	1.85621e-11	1.10371e-05	-0.058849	0.0173455	0.000691938	1	0.0438435	0.136345	0.747784	1
cg00517080	chr11	134228688	Shelf	VPS26B	-0.0857063	0.0127603	1.85972e-11	1.10579e-05	0.0633674	0.0398402	0.111714	1	0.0686824	0.134939	0.610761	1
cg10658307	chr11	95337943	Open sea		0.0835748	0.0124433	1.86221e-11	1.10727e-05	0.000682771	0.0365306	0.985088	1	-0.0146513	0.221214	0.947194	1
cg03077671	chr19	13100410	Shore	LYL1	-0.175409	0.0261204	1.8756e-11	1.11523e-05	0.101428	0.075183	0.17731	1	0.348215	0.232277	0.133838	1
cg09061207	chr6	31536403	Open sea	ATP6V1G2-DDX39B;SNORD117;DDX39B	-0.131834	0.019635	1.89059e-11	1.12414e-05	0.0749556	0.0263262	0.00441067	1	0.561619	0.249359	0.0243067	1
cg20201971	chr2	144526691	Shelf		0.0696341	0.0103729	1.90552e-11	1.13302e-05	-0.00673634	0.0191371	0.724835	1	0.0884338	0.18622	0.634866	1
cg03570253	chr6	31683633	Shore	LY6G5C	-0.0703736	0.0104867	1.93631e-11	1.15132e-05	0.0317513	0.016944	0.0609447	1	0.464175	0.156608	0.0030374	1
cg23964349	chr18	58977469	Open sea	ZNF532	-0.133594	0.0199078	1.93783e-11	1.15223e-05	0.00462425	0.038136	0.903488	1	0.544599	0.311662	0.0805673	1
cg04084157	chr7	101165767	Island	VGF	0.0499143	0.00743848	1.9425e-11	1.155e-05	0.00554375	0.0111917	0.620357	1	0.0222701	0.0620324	0.719589	1
cg09204449	chr1	228277632	Shore	OBSCN	-0.114189	0.0170204	1.96057e-11	1.16574e-05	0.0131943	0.0223618	0.555167	1	0.0161393	0.15383	0.916442	1
cg00741624	chr14	93431042	Island	UNC79	0.0376757	0.00561723	1.98436e-11	1.17988e-05	0.000524666	0.033406	0.987469	1	0.0719056	0.085642	0.401129	1
cg08396193	chr7	27154089	Shelf	HOXA-AS3;HOXA7;RP1-170O19.23	-0.0444753	0.00663124	1.98758e-11	1.1818e-05	0.00308184	0.00804683	0.701729	1	-0.00358881	0.0782663	0.963427	1
cg13672342	chr2	96264807	Shore	TMEM127;CIAO1	-0.0648635	0.00967111	1.98763e-11	1.18182e-05	0.0361969	0.0174089	0.0375979	1	0.0562331	0.165635	0.734233	1
cg21189492	chr8	42540018	Shore	SMIM19;SLC20A2	-0.121988	0.0181935	2.01335e-11	1.19712e-05	0.0295916	0.0252288	0.240825	1	0.0655601	0.193314	0.734506	1
cg19131718	chr3	128794416	Open sea	RAB7A	-0.136165	0.0203126	2.03501e-11	1.21e-05	0.0537315	0.0340354	0.114406	1	0.533275	0.342841	0.119837	1
cg11152412	chr15	74635346	Open sea	EDC3;CLK3	-0.100852	0.0150464	2.04502e-11	1.21594e-05	0.0141373	0.0149992	0.345916	1	0.0894248	0.148431	0.546864	1
cg24870476	chr1	221736868	Open sea	DUSP10	-0.174749	0.0260723	2.04907e-11	1.21835e-05	0.183139	0.124921	0.142637	1	0.669835	0.591971	0.257831	1
cg24428653	chr19	3942218	Island	NMRK2	-0.239523	0.0357405	2.05951e-11	1.22455e-05	0.0355111	0.0529265	0.502251	1	0.152652	0.357511	0.66939	1
cg23973166	chr17	55242364	Shelf		0.0997984	0.0148933	2.0716e-11	1.23174e-05	0.0196196	0.037057	0.596497	1	0.28707	0.265388	0.279387	1
cg17730176	chr17	29077107	Shelf	MYO18A;TIAF1	-0.180077	0.026876	2.08003e-11	1.23675e-05	0.0715415	0.0371568	0.0541803	1	0.216158	0.311485	0.487707	1
cg01975786	chr8	141418867	Shore	PTP4A3	-0.153572	0.0229234	2.09316e-11	1.24455e-05	0.00725176	0.0354915	0.8381	1	0.122811	0.261357	0.638429	1
cg10906284	chr12	63150649	Island	AVPR1A;RP11-715H19.2	0.0296519	0.00442663	2.10556e-11	1.25193e-05	-0.00627375	0.0141562	0.657635	1	-0.0322693	0.0835237	0.699238	1
cg17681745	chr11	119364631	Shore	USP2	-0.176925	0.0264134	2.1086e-11	1.25373e-05	0.0845601	0.0321875	0.00861146	1	0.0594829	0.308687	0.847197	1
cg07512248	chr9	135908522	Shore	RP11-432J22.2;CAMSAP1	-0.10459	0.015616	2.11873e-11	1.25975e-05	0.0609437	0.030135	0.0431398	1	0.360456	0.293817	0.219896	1
cg02709052	chr11	87037028	Shore	TMEM135	-0.07409	0.0110632	2.12757e-11	1.265e-05	-0.000932718	0.0238568	0.968813	1	0.172053	0.210817	0.41443	1
cg16419235	chr8	56448053	Island	RP11-17A4.2;PENK	0.0564326	0.00842661	2.12811e-11	1.26533e-05	0.00371595	0.00989416	0.707237	1	-0.100586	0.098566	0.307494	1
cg01569660	chr15	65076874	Island	RASL12;KBTBD13	-0.145519	0.0217296	2.13016e-11	1.26654e-05	-0.0149045	0.0447823	0.73927	1	0.0783767	0.257418	0.760768	1
cg01110935	chr8	18075850	Open sea	ASAH1	-0.215126	0.0321264	2.13865e-11	1.27159e-05	0.173644	0.0911085	0.0566625	1	0.528136	0.414415	0.202517	1
cg08965559	chr12	106321524	Open sea	TCP11L2	-0.12666	0.018916	2.14367e-11	1.27457e-05	0.0875491	0.0320906	0.0063684	1	0.399817	0.333377	0.230413	1
cg14326472	chr9	123401803	Open sea	DENND1A	0.0895805	0.0133788	2.14644e-11	1.27621e-05	0.0258978	0.0250672	0.301541	1	0.0633131	0.224749	0.778169	1
cg08397968	chr19	2214108	Island	DOT1L;AC004490.1	0.0869972	0.0129966	2.17385e-11	1.29251e-05	0.0243138	0.0216097	0.260532	1	0.212946	0.272876	0.43517	1
cg09214699	chr5	6365992	Open sea		-0.176654	0.0263916	2.17758e-11	1.29472e-05	0.0408062	0.030347	0.178738	1	0.402462	0.294494	0.171744	1
cg01912040	chr17	1203258	Shore	ABR	0.123368	0.018431	2.17855e-11	1.2953e-05	-0.039044	0.045649	0.39238	1	0.262883	0.20213	0.193409	1
cg01907194	chr14	103537032	Shelf	TRMT61A	0.0682084	0.0101903	2.17981e-11	1.29605e-05	-0.00749732	0.0193856	0.698943	1	0.169252	0.175873	0.33587	1
cg03975920	chr9	93116256	Open sea		-0.0957977	0.014314	2.1926e-11	1.30365e-05	0.0272862	0.0319863	0.393625	1	0.0796157	0.286038	0.780752	1
cg00935073	chr10	69486399	Open sea	TSPAN15	0.069227	0.0103451	2.20533e-11	1.31121e-05	0.0609115	0.0192554	0.00155967	1	0.217232	0.193206	0.260862	1
cg03551807	chr7	51255798	Open sea	COBL	-0.0861234	0.0128701	2.20535e-11	1.31123e-05	0.0639264	0.0245691	0.00927086	1	0.40681	0.217858	0.0618572	1
cg09117588	chr8	23538859	Open sea	SLC25A37	-0.14885	0.0222513	2.2392e-11	1.33135e-05	0.161642	0.0353817	4.9116e-06	0.0151867	0.675859	0.363287	0.0628286	1
cg19457477	chr19	38617968	Shore	EIF3K;MAP4K1	0.0714409	0.01068	2.24374e-11	1.33405e-05	-0.0582313	0.0204245	0.00435753	1	-0.253303	0.227093	0.264672	1
cg22082455	chr1	77756273	Shelf	USP33	-0.0972333	0.0145383	2.26113e-11	1.34439e-05	0.0787969	0.0242082	0.00113405	1	0.480406	0.242201	0.0473116	1
cg00846769	chr10	132591621	Open sea	INPP5A	-0.088948	0.0133011	2.27399e-11	1.35203e-05	-0.0207091	0.0538871	0.700752	1	0.456052	0.252986	0.0714398	1
cg17414508	chr1	43932843	Shore	ARTN	-0.092143	0.0137811	2.29064e-11	1.36193e-05
cg05086084	chr1	203273807	Shore	CHIT1	-0.143693	0.0214929	2.29971e-11	1.36732e-05	-0.0103445	0.0510969	0.839566	1	-0.00566298	0.614144	0.992643	1
cg02365780	chr2	100821409	Shore	NPAS2;AC092168.2	-0.168582	0.0252203	2.31883e-11	1.37868e-05	0.0101977	0.0352501	0.772356	1	0.0833601	0.350697	0.812115	1
cg23093589	chr7	20785312	Island	SP8	0.0237288	0.00355061	2.34087e-11	1.39179e-05	-0.00175978	0.00681412	0.79621	1	0.0863706	0.0755332	0.25284	1
cg03778707	chr17	18263860	Island	MIEF2	-0.109426	0.0163753	2.35154e-11	1.39812e-05	-0.0346928	0.0294359	0.238562	1	0.205672	0.260129	0.429146	1
cg21147422	chr12	56270576	Shelf	RP11-977G19.14;COQ10A	-0.115858	0.017341	2.37076e-11	1.40955e-05	0.0719701	0.0289125	0.0128017	1	0.212342	0.251655	0.398792	1
cg12494992	chr16	27514670	Open sea	GTF3C1	-0.0976281	0.0146138	2.38087e-11	1.41556e-05	0.0276348	0.0225153	0.21968	1	-0.0292946	0.243878	0.904388	1
cg17168428	chr7	35804434	Shelf	2007-09-01	0.0687049	0.0102892	2.4323e-11	1.44613e-05	0.0330104	0.0208511	0.113387	1	0.120016	0.190602	0.528912	1
cg15936446	chr5	42952266	Island		0.0254906	0.00381767	2.43885e-11	1.45003e-05	0.00724228	0.00522796	0.165962	1	-0.0877761	0.0603532	0.145843	1
cg25259149	chr15	67198069	Open sea		-0.0853817	0.0127881	2.44424e-11	1.45323e-05	0.0218516	0.0251535	0.384995	1	0.384498	0.23726	0.105108	1
cg13940355	chr1	204452120	Open sea	PIK3C2B	-0.0619866	0.00928405	2.44434e-11	1.45328e-05	0.0163619	0.016603	0.324391	1	-0.0587939	0.181186	0.745563	1
cg15001636	chr19	11033501	Island	SMARCA4;uc_338	0.0345363	0.00517292	2.44961e-11	1.45641e-05	-0.0177543	0.0118527	0.134157	1	-0.143243	0.0916089	0.117902	1
cg05318361	chr4	1173050	Shore	SPON2	-0.11806	0.0176857	2.46518e-11	1.46567e-05	0.0402123	0.0371505	0.279068	1	-0.0117373	0.220823	0.95761	1
cg22663791	chr2	160482897	Open sea	RBMS1	0.120529	0.0180557	2.46552e-11	1.46587e-05	0.0484584	0.0489721	0.322413	1	0.0403013	0.377286	0.914933	1
cg22966967	chr10	71218003	Island	UNC5B;UNC5B-AS1	-0.0650469	0.00974598	2.48536e-11	1.47766e-05	-0.0207713	0.0200413	0.300005	1	-0.157584	0.237497	0.506997	1
cg03542031	chr1	28579697	Shore	SNORD99;SNHG12	-0.174169	0.0260958	2.48552e-11	1.47776e-05	0.0593372	0.0220899	0.00722761	1	0.124941	0.185629	0.500903	1
cg20608306	chr11	117098973	Shore	SIK3;AP000936.4	-0.0572148	0.00857316	2.49418e-11	1.4829e-05	-0.0218753	0.0383018	0.567912	1	-0.114353	0.178659	0.522132	1
cg14496745	chr1	151126244	Open sea		-0.118957	0.0178249	2.49485e-11	1.4833e-05	0.117109	0.0306898	0.000135688	0.410322	0.706537	0.309791	0.0225666	1
cg17675150	chr18	58862551	Shore	ZNF532	-0.178593	0.026761	2.49525e-11	1.48353e-05	0.034345	0.0585282	0.557331	1	0.0353022	0.409002	0.931218	1
cg24879726	chr1	93567334	Open sea	BCAR3	-0.0984196	0.014749	2.50674e-11	1.49036e-05	-0.0687146	0.0326741	0.035463	1	0.355124	0.27655	0.1991	1
cg05696931	chr1	226988165	Open sea		-0.0998539	0.0149645	2.5108e-11	1.49277e-05	0.0192507	0.0585866	0.742469	1	0.118987	0.172442	0.490186	1
cg01996325	chr19	16630946	Shelf	SMIM7;CTC-429P9.1;CTC-429P9.2;CTC-429P9.4	-0.0657644	0.0098573	2.52959e-11	1.50394e-05	0.0102661	0.0114832	0.371317	1	0.0391636	0.0925864	0.672299	1
cg09854493	chr19	41308939	Shore	TGFB1;CCDC97	-0.130813	0.0196078	2.53206e-11	1.50541e-05	-0.00614668	0.0406294	0.87975	1	0.407653	0.181141	0.0244189	1
cg21401327	chr17	1771031	Open sea	SERPINF1	-0.104682	0.0156931	2.54865e-11	1.51527e-05	0.0116921	0.0267367	0.661891	1	0.345891	0.20992	0.0994089	1
cg12196352	chr8	130743723	Open sea		-0.101453	0.01521	2.55559e-11	1.51939e-05	0.0469875	0.0310755	0.130523	1	0.633482	0.381112	0.096474	1
cg24806920	chr6	17883512	Open sea	KIF13A	-0.126824	0.0190159	2.56958e-11	1.52771e-05	0.0986573	0.0309278	0.00142313	1	0.477767	0.290084	0.0995595	1
cg02268584	chr1	228280293	Island	OBSCN	-0.0837448	0.0125567	2.57002e-11	1.52796e-05	-0.0100785	0.023959	0.674006	1	0.138746	0.146985	0.345198	1
cg16682693	chr1	65058526	Open sea	MIR101-1;MIR3671	-0.125312	0.0187926	2.59029e-11	1.54002e-05	0.0703362	0.0290468	0.0154576	1	0.562921	0.258937	0.0297072	1
cg23500537	chr5	141040233	Open sea		0.151354	0.0227037	2.62026e-11	1.55783e-05	-0.0392847	0.0765819	0.607967	1	0.025561	0.18871	0.892255	1
cg08722695	chr2	74151622	Shelf		-0.0879365	0.013194	2.64837e-11	1.57454e-05	0.0566332	0.0424647	0.182318	1	0.437678	0.196639	0.0260283	1
cg13165489	chr1	168609021	Open sea		-0.117196	0.0175841	2.6486e-11	1.57467e-05	0.0540348	0.0308889	0.0802339	1	0.435201	0.320304	0.174238	1
cg11109027	chr1	207818374	Open sea	MIR29B2CHG	-0.299769	0.0449829	2.66372e-11	1.58366e-05	0.176524	0.130586	0.176444	1	0.0151954	0.304134	0.960152	1
cg09941208	chr1	44842575	Shore	PTCH2	-0.14099	0.0211621	2.69413e-11	1.60174e-05	0.0464483	0.0506187	0.358823	1	0.730565	0.224981	0.00116535	1
cg13113737	chr1	8351013	Open sea		-0.0713774	0.0107162	2.72489e-11	1.62003e-05	0.0541531	0.0215836	0.0121077	1	0.34505	0.178739	0.0535489	1
cg17348029	chr2	71924356	Open sea		-0.188446	0.028305	2.78172e-11	1.65381e-05	-0.00937552	0.0575891	0.870676	1	0.193053	0.300644	0.520788	1
cg23012192	chr5	179823984	Shelf	SQSTM1	-0.0522987	0.00785631	2.79638e-11	1.66252e-05	0.00554643	0.0124655	0.65636	1	0.0388366	0.100592	0.699438	1
cg05581313	chr16	67228001	Shore	LRRC29;TMEM208	-0.117914	0.0177139	2.80356e-11	1.66679e-05	0.00960591	0.0479656	0.841272	1	0.202744	0.158351	0.200424	1
cg01801603	chr8	122783193	Shore	ZHX2	-0.0761494	0.0114404	2.80989e-11	1.67055e-05	0.0160962	0.0246755	0.514199	1	0.245197	0.590139	0.677782	1
cg04462662	chr16	84986166	Open sea	ZDHHC7	-0.0312551	0.00469622	2.82587e-11	1.68005e-05	0.0234085	0.017023	0.169097	1	0.124415	0.0638578	0.0513769	1
cg07570470	chr8	141308741	Island	SLC45A4	0.0907221	0.0136324	2.83485e-11	1.68538e-05	-0.00785312	0.0378783	0.835756	1	-0.426511	0.268646	0.112369	1
cg14440964	chr2	218743316	Open sea	TTLL4	-0.136856	0.0205732	2.88824e-11	1.71712e-05	0.0508998	0.0440409	0.247788	1	0.0193089	0.22461	0.931493	1
cg09668022	chr16	89326094	Open sea	ANKRD11	-0.0969755	0.0145806	2.91137e-11	1.73087e-05	-0.0194533	0.0336293	0.562951	1	-0.539848	0.534171	0.312194	1
cg15118846	chr10	72889714	Open sea		-0.181093	0.0272288	2.91489e-11	1.73296e-05	-0.0509244	0.0876381	0.561189	1	-0.479852	0.315143	0.127847	1
cg20038717	chr2	166126159	Open sea	AC010127.3;SCN1A	-0.106268	0.0159786	2.91771e-11	1.73463e-05	-0.0193245	0.0215452	0.369757	1	0.400227	0.206699	0.0528339	1
cg03315230	chr2	27124069	Shore	ABHD1	-0.0916315	0.0137817	2.95579e-11	1.75727e-05	-0.0353015	0.0250235	0.158324	1	0.203442	0.294933	0.490327	1
cg15791478	chr20	49768481	Open sea		-0.12279	0.0184684	2.95768e-11	1.75839e-05	-0.130415	0.0656393	0.0469402	1	0.0346631	0.815219	0.966084	1
cg08811117	chr5	79755089	Open sea	CMYA5	-0.120952	0.0181921	2.95921e-11	1.7593e-05	0.0710932	0.0711659	0.317805	1	0.542528	0.341173	0.111793	1
cg09854011	chr1	17580528	Open sea	ARHGEF10L	0.0340816	0.0051284	3.01873e-11	1.79468e-05	-0.00259348	0.0113442	0.819167	1	0.104389	0.0977245	0.285434	1
cg10625705	chr20	326675	Island	SOX12;NRSN2-AS1	0.0508313	0.00764915	3.02511e-11	1.79847e-05	-0.00390263	0.00731376	0.593618	1	-0.028298	0.0696791	0.684655	1
cg26817145	chr15	71515457	Open sea	THSD4	-0.0832647	0.0125313	3.04118e-11	1.80802e-05	0.0154328	0.0840723	0.854354	1	0.214195	0.367937	0.560466	1
cg08037627	chr10	113665273	Open sea	NRAP	-0.0686767	0.0103388	3.08082e-11	1.83158e-05	0.0275613	0.0187355	0.141272	1	0.174029	0.174319	0.318114	1
cg23811512	chr13	75354785	Open sea	TBC1D4	-0.141684	0.0213339	3.10956e-11	1.84867e-05	0.0988854	0.077477	0.201843	1	0.31822	0.339058	0.347966	1
cg23196303	chr12	56270242	Shelf	RP11-977G19.14;COQ10A	-0.107148	0.0161363	3.13366e-11	1.86299e-05	0.0445428	0.0247846	0.0723045	1	0.0881136	0.25386	0.72852	1
cg14222318	chr1	154913311	Open sea		-0.133624	0.0201253	3.14542e-11	1.86998e-05	-0.0401156	0.0564175	0.477054	1	0.131412	0.374982	0.726003	1
cg05141241	chr5	150183174	Open sea	CDX1	-0.083109	0.0125173	3.14683e-11	1.87081e-05	0.0248403	0.0189314	0.189479	1	-0.0443799	0.187672	0.813064	1
cg01464484	chr11	67321880	Shelf	RAD9A	-0.0636153	0.00958253	3.16521e-11	1.88173e-05	0.00660068	0.021599	0.759908	1	0.22086	0.134254	0.0999505	1
cg05189794	chr11	114262640	Open sea	RP11-64D24.2;NNMT	-0.0627197	0.00944796	3.17034e-11	1.88478e-05	-0.00569064	0.0114487	0.61915	1	0.104895	0.112934	0.352983	1
cg06421734	chr2	151485938	Open sea	NEB;RIF1	-0.172655	0.0260084	3.17065e-11	1.88496e-05	0.132702	0.0427076	0.0018885	1	0.230867	0.450247	0.608122	1
cg09250087	chr2	160271052	Shore	ITGB6	-0.171807	0.0258868	3.20459e-11	1.90514e-05	0.0910553	0.0347721	0.00882839	1	0.520444	0.288635	0.0713692	1
cg00533523	chr15	70669381	Open sea	UACA	-0.0657365	0.00990717	3.23964e-11	1.92597e-05	0.00349284	0.0187874	0.852512	1	0.0575747	0.166607	0.729665	1
cg15746247	chr3	44954997	Open sea	ZDHHC3	-0.0935222	0.014096	3.25202e-11	1.93333e-05	-0.06616	0.024647	0.00726806	1	0.454822	0.71717	0.525956	1
cg18391577	chr16	681595	Island	STUB1;MSLN	-0.134072	0.0202127	3.28801e-11	1.95472e-05	0.0255306	0.0447183	0.568054	1	0.218981	0.197695	0.268004	1
cg27349244	chr12	122127370	Shelf	MLXIP	-0.107203	0.0161626	3.29377e-11	1.95814e-05	0.0303455	0.0321576	0.345349	1	0.0462043	0.135473	0.733059	1
cg21633698	chr11	119423823	Shore	USP2-AS1;THY1	0.0881641	0.0132922	3.29459e-11	1.95863e-05	0.0105232	0.0234083	0.653035	1	-0.0954852	0.252978	0.705843	1
cg07736716	chr8	85379410	Open sea	CA1;CA3	-0.10238	0.0154394	3.33296e-11	1.98143e-05	0.0412293	0.0221058	0.0621687	1	-0.18859	0.183669	0.304518	1
cg14326354	chr22	18912939	Open sea	DGCR6;PRODH	-0.0734803	0.0110848	3.38061e-11	2.00976e-05	-0.0237713	0.021528	0.269506	1	0.255493	0.188884	0.176171	1
cg06651452	chr19	4062425	Shore	CTD-2622I13.3;ZBTB7A	-0.0743201	0.0112126	3.3973e-11	2.01967e-05	-0.00295366	0.0186936	0.874454	1	-0.0123065	0.168123	0.941647	1
cg08403375	chr5	151234758	Open sea	GM2A	-0.111313	0.0167984	3.43942e-11	2.04472e-05	0.00189852	0.0215556	0.929817	1	0.0626477	0.21272	0.768369	1
cg08822118	chr3	184319692	Open sea	EIF4G1;EIF2B5	-0.0760354	0.0114755	3.45131e-11	2.05178e-05	0.0299397	0.0162581	0.0655445	1	0.283357	0.133947	0.0343921	1
cg07790807	chr19	3960983	Island	DAPK3	-0.25968	0.0391941	3.46079e-11	2.05741e-05	0.0929087	0.0431315	0.031234	1	0.641195	0.279987	0.0220161	1
cg11439749	chr20	50637080	Open sea	FAM65C	0.0680149	0.010267	3.4819e-11	2.06996e-05	-0.0629253	0.0250162	0.0118903	1	-0.0496456	0.17252	0.773525	1
cg07243762	chr12	124546197	Shelf	NCOR2	-0.117784	0.0177816	3.49853e-11	2.07984e-05	0.0257695	0.0415488	0.535112	1	-0.0793734	0.210454	0.70606	1
cg00395806	chr12	10190111	Open sea	TMEM52B	-0.119703	0.0180789	3.56385e-11	2.11867e-05	-0.00633509	0.0520428	0.903114	1	0.285979	0.296801	0.335278	1
cg07044749	chr10	95550552	Open sea	SORBS1	-0.144447	0.0218167	3.56922e-11	2.12186e-05	0.0630978	0.0368946	0.0872253	1	0.0683131	0.171843	0.690975	1
cg00522588	chr12	49055279	Open sea	KMT2D	-0.119358	0.0180278	3.57319e-11	2.12422e-05	0.00885354	0.0436493	0.839265	1	0.309049	0.202575	0.127109	1
cg24766816	chr6	30600757	Open sea	PPP1R10	-0.213085	0.0321851	3.57761e-11	2.12684e-05	0.0473844	0.0341798	0.165647	1	0.516856	0.226626	0.0225686	1
cg24084564	chr19	39402158	Shore		-0.0593483	0.00896431	3.57962e-11	2.12803e-05	-0.00293315	0.0180642	0.871011	1	0.165486	0.239392	0.489391	1
cg19701858	chr6	167932570	Open sea	MLLT4	-0.123111	0.0185973	3.59612e-11	2.13783e-05	0.00588888	0.0240314	0.806418	1	0.399886	0.257215	0.120024	1
cg25643932	chr10	29623926	Open sea	SVIL	-0.125282	0.0189254	3.59689e-11	2.13829e-05	0.0661822	0.0299909	0.0273322	1	0.124199	0.324844	0.702214	1
cg09239639	chr12	26118090	Shelf		-0.104627	0.0158083	3.6286e-11	2.15714e-05	0.0950703	0.0438364	0.0301016	1	0.14388	0.255838	0.573853	1
cg10820926	chr14	29928201	Island	PRKD1	0.029911	0.00451976	3.64497e-11	2.16686e-05	-0.0164201	0.00914967	0.0727161	1	-0.195616	0.0849924	0.0213592	1
cg14802771	chr2	232039069	Open sea	DIS3L2	0.0854546	0.0129131	3.64868e-11	2.16907e-05	0.0862999	0.025663	0.000771539	1	0.369731	0.239013	0.121885	1
cg17198259	chr17	45131543	Shore	PLCD3;ACBD4	-0.0602474	0.00910656	3.69467e-11	2.1964e-05	-0.0032935	0.0384783	0.931789	1	0.133182	0.160682	0.407188	1
cg16472853	chr2	43371819	Open sea	THADA	0.0334413	0.00505485	3.69844e-11	2.19864e-05	0.0177465	0.0101184	0.0794524	1	0.271096	0.0981813	0.0057594	1
cg01095482	chr1	43300124	Open sea	TIE1	0.0530351	0.00801724	3.71207e-11	2.20674e-05	-0.0590096	0.0148717	7.25069e-05	0.221001	-0.190086	0.155189	0.220625	1
cg03927133	chr15	41502094	Island	ITPKA	0.0305072	0.0046118	3.71446e-11	2.20815e-05	-0.00941387	0.0348648	0.787152	1	-0.118312	0.0701489	0.0916823	1
cg20880837	chr5	109688515	Shore	CTC-332L22.1;MAN2A1	-0.154118	0.0233011	3.7355e-11	2.22066e-05	0.0577723	0.0697036	0.407202	1	0.266177	0.332092	0.422834	1
cg01437836	chr1	154988476	Open sea	FLAD1	-0.0327285	0.00494895	3.76082e-11	2.23571e-05	0.00959686	0.0144946	0.507908	1	0.0654397	0.126733	0.605605	1
cg19245310	chr11	72615797	Open sea	MIR139;PDE2A	-0.0617288	0.00933741	3.81963e-11	2.27067e-05	-0.0145447	0.0145389	0.317116	1	0.171669	0.137949	0.213338	1
cg16910097	chr2	178553188	Open sea	RP11-65L3.3;TTN;TTN-AS1	-0.112568	0.017029	3.83386e-11	2.27912e-05	0.0771053	0.0273557	0.00482303	1	0.4574	0.292316	0.117643	1
cg05632420	chr7	131108972	Shore	LINC-PINT;MKLN1	-0.223384	0.033795	3.84402e-11	2.28516e-05	0.0847484	0.0592114	0.152348	1	0.0773789	0.29991	0.796401	1
cg04911280	chr6	44313446	Island	RP11-444E17.6;AARS2	0.0378483	0.00572603	3.84636e-11	2.28654e-05	0.00421653	0.00754417	0.576222	1	0.072382	0.187994	0.70022	1
cg04684637	chr7	55522271	Open sea	VOPP1	-0.187485	0.0283682	3.86901e-11	2.30001e-05	0.0598149	0.0329871	0.0697884	1	0.317013	0.318532	0.319623	1
cg09378425	chr7	150370806	Shore	ZNF775;REPIN1;RP4-584D14.5	-0.174566	0.0264156	3.88339e-11	2.30855e-05	0.00842632	0.0301038	0.779547	1	0.438839	0.237455	0.0645887	1
cg05567485	chr19	55550519	Shore		-0.143313	0.0216896	3.90996e-11	2.32434e-05	0.109424	0.0422265	0.00955992	1	0.0933287	0.46542	0.841069	1
cg22065124	chr13	73075816	Open sea	KLF5	0.0456215	0.00690464	3.9119e-11	2.32549e-05	-0.00645196	0.0152092	0.67141	1	0.0410029	0.124368	0.741635	1
cg09531044	chr13	113484123	Open sea	DCUN1D2	-0.172888	0.0261667	3.9171e-11	2.32858e-05	0.0452486	0.0644684	0.482759	1	0.335056	0.26111	0.199423	1
cg12118637	chr11	47179261	Shore	PACSIN3	-0.161471	0.0244452	3.9638e-11	2.35634e-05	-0.00513357	0.0220679	0.816052	1	0.122521	0.222001	0.58102	1
cg13344206	chr6	34083238	Open sea	GRM4	-0.0732095	0.0110873	4.02956e-11	2.39542e-05	-0.0598443	0.0474944	0.207659	1	0.198388	0.218583	0.364085	1
cg14847920	chr8	140466203	Shore		-0.152655	0.0231226	4.05686e-11	2.41165e-05	0.0790974	0.0317966	0.0128607	1	0.491003	0.399784	0.219383	1
cg10827314	chr5	132295916	Shore	P4HA2;SLC22A4	-0.0621642	0.00941618	4.0604e-11	2.41375e-05	-0.0242796	0.025971	0.349854	1	0.324089	0.170745	0.0576844	1
cg07800524	chr19	48756194	Shelf	FGF21;FUT1	-0.13271	0.0201029	4.06918e-11	2.41896e-05	0.00674017	0.0451336	0.881287	1	0.441799	0.234921	0.0600229	1
cg10478329	chr6	163182007	Open sea	RP1-301L19.1;PACRG	-0.15987	0.0242185	4.08023e-11	2.42553e-05	0.115304	0.0367182	0.00168808	1	0.469588	0.389952	0.228505	1
cg23651889	chr3	188397547	Open sea	LPP	-0.342799	0.0519367	4.10245e-11	2.43873e-05	-0.0830175	0.106878	0.437304	1	-0.448864	0.493292	0.362857	1
cg06707978	chr19	57583786	Island	ZIK1	0.0384155	0.00582026	4.10308e-11	2.43911e-05	-0.0523125	0.0338722	0.12249	1	-0.0758314	0.0723589	0.294643	1
cg13962835	chr14	34131700	Open sea	EGLN3	-0.130112	0.0197131	4.1044e-11	2.43989e-05	0.0838914	0.0258342	0.00116507	1	0.40834	0.266788	0.125873	1
cg27359564	chr15	90903714	Shore	MAN2A2	-0.052582	0.00796739	4.12115e-11	2.44984e-05	0.082524	0.0180263	4.69488e-06	0.0145213	0.12641	0.166498	0.447717	1
cg10619864	chr18	3187481	Open sea	MYOM1	-0.111042	0.0168305	4.17718e-11	2.48314e-05	0.082309	0.0501413	0.100686	1	0.32306	0.239258	0.176933	1
cg22768358	chr11	114076425	Open sea	ZBTB16	-0.0883184	0.0133878	4.1975e-11	2.49522e-05	0.0778971	0.0269054	0.00378894	1	0.419974	0.195133	0.0313785	1
cg17998566	chr7	128838615	Shelf	FLNC	-0.106452	0.0161378	4.21217e-11	2.50393e-05	0.0375213	0.0223741	0.0935432	1	-0.0346607	0.170162	0.838594	1
cg11313460	chr16	68902584	Open sea	TANGO6	-0.0960253	0.0145575	4.2166e-11	2.50656e-05	0.00741541	0.0249695	0.766482	1	0.185153	0.248586	0.456378	1
cg14244739	chr9	100446413	Open sea	MSANTD3;MSANTD3-TMEFF1	-0.179619	0.0272307	4.21839e-11	2.50762e-05	-0.00994007	0.0326121	0.760521	1	0.378122	0.352552	0.283482	1
cg19343530	chr6	28863610	Shore	XXbac-BPG308K3.6	0.0231478	0.00350973	4.24387e-11	2.52277e-05	0.00835134	0.00550165	0.129022	1	-0.0397265	0.0614111	0.517701	1
cg11037918	chr14	104740042	Open sea	ADSSL1	-0.0766513	0.0116228	4.25528e-11	2.52954e-05	-0.011144	0.0204954	0.586625	1	0.17591	0.173214	0.309835	1
cg06999891	chr17	2243970	Open sea	SMG6	0.0603558	0.00915357	4.29025e-11	2.55033e-05	0.0189598	0.0211691	0.370449	1	0.210788	0.289528	0.466589	1
cg08461586	chr10	96043219	Island	ENTPD1-AS1;CCNJ	0.0223419	0.00338838	4.29078e-11	2.55064e-05	0.00498539	0.00379503	0.18896	1	0.00690212	0.0455047	0.87944	1
cg11222630	chr1	230174809	Open sea	GALNT2	-0.0643347	0.00975742	4.29823e-11	2.55506e-05	0.0227074	0.0103416	0.0281108	1	0.16431	0.0941401	0.0809184	1
cg26073987	chr4	6781328	Shore	KIAA0232	-0.112167	0.0170125	4.30363e-11	2.55827e-05	0.096752	0.0325632	0.00296633	1	0.808486	0.28815	0.00501943	1
cg25491456	chr19	18208753	Shore	PDE4C;AC068499.10	-0.118497	0.0179726	4.30462e-11	2.55885e-05	0.0155201	0.0352699	0.65991	1	0.141499	0.217723	0.515753	1
cg10109506	chr10	13449513	Open sea	BEND7	-0.0897307	0.0136119	4.33724e-11	2.57824e-05	0.0025818	0.0440039	0.953213	1	-0.238861	0.316787	0.450843	1
cg25752848	chr17	64029155	Open sea		-0.0785364	0.011914	4.34106e-11	2.5805e-05	0.0103955	0.0168307	0.536808	1	0.152675	0.17743	0.389524	1
cg23237765	chr7	882207	Shelf	RP11-449P15.2;SUN1;GET4	-0.153673	0.0233134	4.35e-11	2.58581e-05	-0.0382384	0.104124	0.713441	1	0.60769	0.32633	0.0625753	1
cg11370865	chr1	116474511	Open sea	RP4-655J12.4	-0.127802	0.0193893	4.3588e-11	2.59104e-05	0.0349782	0.0326612	0.284195	1	0.335578	0.244692	0.17024	1
cg25227449	chr6	136901695	Open sea	PEX7;RP11-55K22.2	-0.115136	0.0174682	4.36358e-11	2.59388e-05	0.0230399	0.0510278	0.651617	1	0.314671	0.31006	0.310168	1
cg04212239	chr3	160401525	Shore	SMC4;RP11-432B6.3	0.0879625	0.0133488	4.41213e-11	2.62273e-05	-0.0246347	0.0209201	0.238971	1	-0.0312756	0.203798	0.878032	1
cg10093679	chr11	65714584	Shelf	KAT5	-0.125041	0.0189763	4.41939e-11	2.62704e-05	0.0288106	0.0285441	0.312813	1	0.226433	0.179528	0.207213	1
cg08998747	chr1	9270414	Open sea	H6PD	-0.201645	0.0306052	4.44092e-11	2.63984e-05	0.0881787	0.0636626	0.166024	1	0.658257	0.320059	0.0397178	1
cg08094280	chr16	87831333	Open sea	SLC7A5	-0.0520178	0.00789558	4.4513e-11	2.646e-05	0.0283541	0.0135954	0.0370175	1	0.2409	0.123738	0.0515519	1
cg23504211	chr13	113402634	Shore	RP11-102K13.5	-0.120047	0.0182223	4.45941e-11	2.65082e-05	-0.0198228	0.0266182	0.456447	1	-0.0651146	0.233013	0.779902	1
cg08916374	chr1	145963361	Shore	CH17-270A2.1;CH17-270A2.2;POLR3GL;ANKRD34A	-0.0848356	0.0128775	4.46182e-11	2.65225e-05	0.0911457	0.0173775	1.5625e-07	0.000486719	0.253484	0.162488	0.118756	1
cg19866235	chr8	66519364	Open sea		-0.126566	0.0192139	4.48173e-11	2.66408e-05	-0.0338249	0.0307319	0.271052	1	0.462364	0.341509	0.175773	1
cg24475391	chr6	43774181	Shelf	VEGFA	-0.102935	0.0156274	4.49343e-11	2.67103e-05	0.0048598	0.03387	0.885908	1	0.684996	0.867988	0.430009	1
cg24004577	chr19	3031028	Shore	TLE2	-0.117124	0.017783	4.50977e-11	2.68074e-05	0.0782722	0.0257191	0.00233957	1	0.542025	0.251727	0.0313009	1
cg00130530	chr6	35689424	Shore	FKBP5	-0.0736085	0.0111763	4.51387e-11	2.68317e-05	-0.0016924	0.0415122	0.96748	1	0.0817728	0.199909	0.682503	1
cg06547984	chr19	1280841	Open sea		-0.0594512	0.00902731	4.52716e-11	2.69107e-05	0.0403112	0.0169742	0.0175562	1	0.330231	0.132383	0.0126133	1
cg24183439	chr12	132023831	Open sea	EP400	-0.0921891	0.0140002	4.55344e-11	2.70668e-05	0.0204542	0.0254455	0.421487	1	0.214321	0.230907	0.35332	1
cg00607154	chr5	6754002	Open sea	PAPD7	-0.0830179	0.0126077	4.55874e-11	2.70983e-05	0.0806897	0.0231126	0.000480932	1	0.502463	0.213166	0.018416	1
cg02410245	chr12	6540182	Shore	IFFO1	-0.0693687	0.0105369	4.59867e-11	2.73356e-05	0.0302506	0.0242638	0.212495	1	-0.0410904	0.284173	0.885029	1
cg13703737	chr6	3386349	Open sea	SLC22A23	0.115821	0.0175946	4.6176e-11	2.74481e-05	0.054572	0.0276206	0.0481805	1	0.327399	0.238476	0.16979	1
cg25673642	chr19	49925670	Shelf	CTC-326K19.6;NUP62;IL4I1	-0.113775	0.0172868	4.653e-11	2.76585e-05	0.0275651	0.0300076	0.358302	1	0.626658	0.221133	0.00459899	1
cg25371272	chr3	196292685	Open sea	RP11-447L10.1;TCTEX1D2	-0.0868428	0.013195	4.65805e-11	2.76885e-05	-0.00404818	0.0558913	0.94226	1	0.379917	0.23006	0.0986603	1
cg15156086	chr12	57795528	Open sea	TSFM	-0.118833	0.0180563	4.66466e-11	2.77277e-05	0.0277013	0.0308404	0.369071	1	0.326938	0.306108	0.285498	1
cg04528819	chr7	130733487	Island	KLF14	0.0243501	0.00370032	4.68754e-11	2.78636e-05	0.000191198	0.0114428	0.986669	1	0.0984899	0.102431	0.33629	1
cg16840364	chr4	83618415	Open sea		-0.181527	0.027587	4.69975e-11	2.79362e-05	0.0697399	0.0348002	0.045069	1	0.177613	0.311029	0.567967	1
cg14104148	chr11	126333237	Open sea	DCPS	-0.153505	0.0233345	4.75406e-11	2.82589e-05	0.170858	0.0405809	2.55034e-05	0.0781934	0.28783	0.320832	0.369648	1
cg03614954	chr1	24112927	Open sea	MYOM3	-0.0849077	0.0129088	4.78408e-11	2.84373e-05	0.0191675	0.0198308	0.333769	1	0.252829	0.319842	0.429247	1
cg22153931	chr7	43878075	Open sea	URGCP-MRPS24;URGCP	-0.107366	0.016324	4.79484e-11	2.85012e-05	0.0692299	0.0351479	0.0488757	1	0.439276	0.302783	0.146836	1
cg03266061	chr19	16429914	Open sea	EPS15L1	-0.0780095	0.0118609	4.80006e-11	2.85322e-05	-0.00854029	0.0590559	0.885016	1	0.00973182	0.220735	0.964834	1
cg08573334	chr12	120445127	Shore	TRIAP1;AL021546.6;GATC	-0.0640289	0.00973575	4.81073e-11	2.85956e-05	0.0260892	0.0165487	0.114908	1	0.275752	0.208717	0.186442	1
cg27219654	chr11	72425666	Open sea	CLPB	-0.0353648	0.00537755	4.82062e-11	2.86544e-05	0.0106242	0.0102752	0.301154	1	0.0379762	0.0826907	0.64605	1
cg14329495	chr15	75213153	Open sea	RP11-69H7.3	0.0719188	0.0109376	4.85225e-11	2.88423e-05	-0.00153225	0.0183405	0.933419	1	0.390879	0.537844	0.467378	1
cg02268620	chr9	95085630	Shore	C9orf3	-0.0970553	0.0147618	4.87362e-11	2.89693e-05	0.0366792	0.0313005	0.241262	1	-0.0131139	0.260865	0.959907	1
cg25577101	chr15	36362795	Open sea		0.0825322	0.0125537	4.88708e-11	2.90493e-05	0.0286512	0.0282608	0.310671	1	0.137383	0.209829	0.512635	1
cg05120309	chr14	100019156	Open sea	EVL	0.0655551	0.00997262	4.91423e-11	2.92106e-05	0.00189393	0.0199761	0.924466	1	0.18271	0.152288	0.230228	1
cg13682626	chr1	248852610	Open sea	ZNF692	-0.142269	0.0216431	4.91692e-11	2.92265e-05	0.0267872	0.0389522	0.491645	1	0.39179	0.214794	0.0681475	1
cg14896488	chr11	73963970	Open sea	RP11-167N4.2;DNAJB13	-0.125424	0.0190824	4.93832e-11	2.93537e-05	0.0408168	0.0268687	0.128732	1	0.256454	0.281095	0.361591	1
cg25947773	chr2	222906291	Open sea	ATG12P2;ACSL3	-0.0866311	0.0131815	4.95799e-11	2.94705e-05	0.0360812	0.0252396	0.152848	1	0.450794	0.219615	0.0401061	1
cg15730967	chr3	12815295	Island	CAND2	-0.254358	0.0387022	4.95811e-11	2.94712e-05	0.0271274	0.0853178	0.750517	1	0.0936382	0.353328	0.790996	1
cg12141201	chr19	38593391	Shelf	MAP4K1	-0.226359	0.0344427	4.96289e-11	2.94996e-05	0.0399634	0.0333888	0.231341	1	0.240356	0.296403	0.417416	1
cg10179983	chr17	75076511	Shore	AC111186.1	0.0803912	0.012237	5.04792e-11	3.00049e-05	0.0492164	0.034021	0.147996	1	0.0461162	0.230724	0.841578	1
cg03605164	chr4	44445058	Shelf	KCTD8	-0.0932789	0.0141995	5.05894e-11	3.00704e-05	-7.60597e-06	0.0257152	0.999764	1	-0.0668564	0.17892	0.708653	1
cg21008894	chr15	67196699	Open sea		-0.146224	0.0222594	5.06165e-11	3.00864e-05	0.0696553	0.0258011	0.00694007	1	0.611933	0.213831	0.00421298	1
cg27334740	chr16	85182053	Open sea	CTC-786C10.1	-0.101005	0.0153759	5.06435e-11	3.01024e-05	-0.0682831	0.0309762	0.0274982	1	0.276458	0.259724	0.287134	1
cg24571476	chr4	2937601	Shelf	NOP14-AS1	-0.139673	0.0212627	5.06774e-11	3.01225e-05	0.0445151	0.0638862	0.485936	1	-0.251793	0.65063	0.698758	1
cg08022775	chr5	53643649	Open sea	NDUFS4	-0.10296	0.015675	5.08519e-11	3.02262e-05	0.0192235	0.0268624	0.47422	1	0.598959	0.437015	0.170509	1
cg13720018	chr22	38311139	Open sea	CSNK1E	0.0574583	0.00874781	5.08879e-11	3.02476e-05	-0.0132202	0.0138178	0.338693	1	-0.0606784	0.139278	0.663079	1
cg06470492	chr7	127587534	Shore	ARF5;GCC1	0.10844	0.016513	5.13507e-11	3.05226e-05	-0.0164083	0.0279476	0.557129	1	0.00560596	0.2695	0.983404	1
cg11007340	chr2	222930961	Open sea	ACSL3	-0.147565	0.0224713	5.14072e-11	3.05561e-05	0.0983578	0.0368006	0.00752388	1	0.326791	0.351972	0.35317	1
cg19802138	chr13	112068404	Island	SOX1	0.0617317	0.00940301	5.19977e-11	3.0907e-05	0.00387698	0.012516	0.756742	1	0.0935527	0.108452	0.388348	1
cg18648066	chr17	80844640	Island	RPTOR	-0.163877	0.0249621	5.20204e-11	3.09205e-05	-0.0225898	0.038229	0.554582	1	-0.0352353	0.292941	0.904261	1
cg25827936	chr8	142356206	Open sea	TSNARE1	0.0502281	0.0076511	5.20973e-11	3.09662e-05	0.0345206	0.0130062	0.00795023	1	-0.104351	0.305424	0.732608	1
cg13168117	chr2	238139937	Shore	KLHL30	-0.156092	0.0237775	5.21351e-11	3.09886e-05	0.0668355	0.0426946	0.117482	1	0.261006	0.34201	0.445373	1
cg10474126	chr17	17797700	Island	RAI1	-0.151114	0.0230194	5.21591e-11	3.10028e-05	0.0069424	0.0542919	0.89825	1	0.00715471	0.33492	0.982957	1
cg12845678	chr7	5349149	Shelf	TNRC18	0.0400417	0.00609977	5.22226e-11	3.10405e-05	0.00904078	0.0113576	0.426026	1	0.0550682	0.0857998	0.520989	1
cg09146459	chr6	32953422	Open sea	XXbac-BPG181M17.5;HLA-DMA	-0.0807092	0.0122951	5.2253e-11	3.10585e-05	0.0423049	0.0231492	0.0676257	1	-0.102313	0.217256	0.637688	1
cg03760308	chr6	75600834	Shore	SENP6	-0.139954	0.0213222	5.2465e-11	3.11845e-05	0.0552742	0.0537477	0.303761	1	0.391867	0.302134	0.194632	1
cg13691155	chr1	19223510	Open sea	RP1-43E13.2;EMC1	-0.126255	0.0192368	5.26636e-11	3.13025e-05	0.017347	0.0278194	0.532918	1	0.273815	0.2867	0.339548	1
cg06257808	chr17	1586728	Shelf	SLC43A2	-0.141023	0.0214893	5.29262e-11	3.14585e-05	-0.0464311	0.0863838	0.590924	1	0.397189	0.290023	0.170841	1
cg09251979	chr9	127712253	Shelf	CFAP157;PTRH1	0.0767471	0.0116964	5.32363e-11	3.16428e-05	0.0399003	0.0222381	0.0727764	1	-0.0474211	0.446807	0.915477	1
cg13991728	chr5	150649479	Island	SYNPO	-0.156062	0.0237852	5.33412e-11	3.1705e-05	-0.00380697	0.0274777	0.889808	1	0.0752267	0.264331	0.775956	1
cg07198402	chr1	228207443	Open sea	OBSCN-AS1;OBSCN	-0.10961	0.0167121	5.42661e-11	3.22548e-05	0.079498	0.0280759	0.00463243	1	0.199389	0.283224	0.481435	1
cg04993815	chr12	123494199	Open sea	RILPL1	-0.134654	0.0205323	5.44775e-11	3.23803e-05	0.121416	0.0314739	0.00011447	0.347074	0.38723	0.351502	0.270617	1
cg08073986	chr20	62581240	Open sea		-0.107493	0.0163908	5.44949e-11	3.23906e-05	0.0170087	0.0403989	0.673742	1	0.371732	0.218803	0.0893311	1
cg20622960	chr11	75508426	Open sea	RP11-939C17.4;GDPD5	0.0983384	0.0149963	5.47154e-11	3.25216e-05	0.00550185	0.0264844	0.835433	1	0.0291633	0.264499	0.912204	1
cg00343063	chr16	3138508	Shelf	ZNF213	-0.0498939	0.00760945	5.49622e-11	3.26682e-05	0.00716441	0.0141168	0.611798	1	0.206442	0.148888	0.165575	1
cg15723874	chr1	156488152	Open sea	MEF2D	-0.0897945	0.0136992	5.57472e-11	3.31348e-05	0.0184337	0.0223864	0.410263	1	0.138038	0.132356	0.296978	1
cg10121294	chr1	26190016	Open sea	CATSPER4	-0.122299	0.018659	5.58543e-11	3.31984e-05	0.0366045	0.0362474	0.312567	1	0.286365	0.210833	0.174382	1
cg21585942	chr1	243421621	Open sea	SDCCAG8	-0.102231	0.0156013	5.64832e-11	3.35721e-05	0.0320374	0.0568238	0.572888	1	0.259393	0.476191	0.585943	1
cg12669355	chr7	116874497	Open sea	AC002543.2;CAPZA2	-0.0864909	0.0131992	5.6486e-11	3.35737e-05	-0.0190261	0.100087	0.849235	1	0.455507	0.249155	0.0675185	1
cg01769968	chr1	155921452	Open sea	KHDC4;SNORA80E	-0.0523977	0.00799688	5.66681e-11	3.36819e-05	-0.00121377	0.0111088	0.912994	1	0.263158	0.107867	0.0147015	1
cg18858144	chr20	37344553	Shore	SRC	0.0517012	0.00789117	5.68539e-11	3.37923e-05	-0.00715794	0.0142898	0.616433	1	0.0541478	0.18622	0.771225	1
cg04553307	chr7	883137	Open sea	RP11-449P15.2;SUN1;GET4	-0.1821	0.0277957	5.70077e-11	3.38837e-05	-0.00860561	0.0448896	0.847972	1	0.43561	0.298394	0.144332	1
cg18208742	chr17	44915503	Shelf	GFAP	0.0941874	0.0143776	5.71645e-11	3.39768e-05	0.0229145	0.0197668	0.246358	1	0.131692	0.173772	0.448544	1
cg00538558	chr2	151484889	Open sea	RIF1	-0.0155901	0.00238019	5.75576e-11	3.42104e-05	0.00945765	0.00397085	0.0172297	1	0.00788484	0.0441571	0.858281	1
cg07219285	chr14	54687849	Open sea	SAMD4A	-0.110698	0.0169013	5.76619e-11	3.42723e-05	0.0382286	0.0295983	0.196503	1	-0.102626	0.311974	0.742189	1
cg06648759	chr13	40318613	Open sea		0.0849089	0.0129658	5.80511e-11	3.45036e-05	-0.0170692	0.0605909	0.778165	1	0.135147	0.193838	0.485666	1
cg22281721	chr21	45153466	Open sea	ADARB1	0.0698548	0.0106683	5.83541e-11	3.46836e-05	0.00992133	0.0196163	0.613018	1	-0.176024	0.20237	0.384402	1
cg15325397	chr5	14864423	Open sea	ANKH	-0.048872	0.00746448	5.85979e-11	3.48285e-05	-0.0021919	0.0237931	0.9266	1	0.25387	0.143919	0.0777363	1
cg16434365	chr16	1385043	Shore	UNKL	-0.118113	0.0180467	5.95511e-11	3.5395e-05	0.0101807	0.0306713	0.739943	1	0.365103	0.213504	0.0872562	1
cg02091951	chr20	34822538	Shelf	NCOA6	-0.100315	0.0153289	5.98227e-11	3.55564e-05	0.0445994	0.0239456	0.0625285	1	0.513287	0.21032	0.0146669	1
cg11789917	chr2	238063742	Shelf	UBE2F-SCLY;SCLY	0.0956663	0.014621	6.02698e-11	3.5822e-05	0.0403953	0.0243625	0.0972994	1	0.157367	0.32555	0.628819	1
cg07579123	chr1	63857650	Open sea	ROR1	-0.108942	0.0166505	6.03368e-11	3.58617e-05	-0.045987	0.0282187	0.103172	1	0.100942	0.260407	0.698288	1
cg03986574	chr11	64776607	Shore	SF1	-0.123711	0.0189145	6.13096e-11	3.64399e-05					-0.00837481	0.292705	0.977174	1
cg16483916	chr19	5567746	Island	TINCR	0.0264023	0.0040376	6.18917e-11	3.67858e-05	0.00993538	0.0156206	0.524749	1	0.0130687	0.076844	0.864957	1
cg14890631	chr8	42917256	Open sea	HOOK3	-0.0748603	0.0114482	6.19037e-11	3.67929e-05	-0.0113583	0.0145377	0.434625	1	0.169244	0.130438	0.194456	1
cg15581269	chr2	88351098	Island		0.0505425	0.00772975	6.20573e-11	3.68841e-05	-0.00384895	0.0124262	0.756755	1	-0.23263	0.11764	0.0479879	1
cg04843168	chr8	144355250	Shore	TMEM249;SLC52A2	-0.0833971	0.0127544	6.20687e-11	3.68909e-05
cg09907628	chr16	89432225	Shore	ANKRD11	-0.0675336	0.0103284	6.20742e-11	3.68941e-05	0.0632961	0.0717935	0.377971	1	0.58926	0.233565	0.0116392	1
cg13752864	chr8	48912855	Shore	RP11-22C8.1	-0.0428475	0.00655337	6.22467e-11	3.69965e-05	-0.00945493	0.0204207	0.64336	1	0.193053	0.112783	0.0869486	1
cg03020545	chr6	72620629	Shore	KCNQ5	-0.065008	0.00994354	6.24656e-11	3.71265e-05	-0.0110118	0.0275549	0.689428	1	-0.185818	0.21698	0.391786	1
cg07339138	chr3	42778781	Open sea	RP4-613B23.5	-0.141631	0.0216654	6.26757e-11	3.72513e-05	0.100878	0.0346036	0.00355398	1	0.695177	0.382245	0.0689623	1
cg18729787	chr6	33278529	Shore	B3GALT4	0.0651083	0.009961	6.30499e-11	3.74737e-05	-0.0424775	0.0241114	0.0781176	1	-0.28834	0.230613	0.211182	1
cg18857951	chr14	93929169	Open sea	FAM181A	-0.0906724	0.0138726	6.31508e-11	3.75336e-05	0.0369236	0.0163188	0.0236579	1	0.031893	0.145035	0.82595	1
cg21186299	chr7	101165528	Island	VGF	0.0264379	0.00404499	6.31993e-11	3.75624e-05	0.00423911	0.00477174	0.374338	1	-0.00454747	0.0330178	0.890455	1
cg09527670	chr19	5059098	Shore	KDM4B	0.080481	0.0123148	6.34746e-11	3.77259e-05	0.0492563	0.0235701	0.0366371	1	0.21127	0.306674	0.490883	1
cg15004902	chr1	19179078	Open sea	UBR4	-0.166189	0.0254305	6.35999e-11	3.78003e-05	-0.0277776	0.0301556	0.356977	1	0.108338	0.281175	0.700012	1
cg07197831	chr2	27280288	Open sea	DNAJC5G	-0.108388	0.016587	6.38174e-11	3.79296e-05	-0.00120388	0.0235667	0.959259	1	0.00105891	0.217235	0.996111	1
cg21501234	chr15	64390955	Shelf	TRIP4	-0.106261	0.0162626	6.40006e-11	3.80384e-05	0.00684795	0.0313995	0.827358	1	0.280292	0.29835	0.347488	1
cg11769332	chr17	49969298	Island	DLX4	0.016551	0.00253332	6.43304e-11	3.82343e-05	0.00255805	0.00457032	0.575678	1	-0.0573759	0.0434224	0.186387	1
cg16246188	chr11	114076480	Open sea	ZBTB16	-0.199103	0.0304784	6.46468e-11	3.84223e-05	0.0888025	0.0373927	0.0175553	1	0.292932	0.32045	0.36065	1
cg03882262	chr10	72132497	Open sea	ASCC1	-0.12974	0.0198611	6.47523e-11	3.84849e-05	0.0442919	0.0315721	0.160651	1	-0.107649	0.279218	0.69984	1
cg26764726	chr8	22586967	Open sea	PDLIM2	-0.0887543	0.0135873	6.48404e-11	3.85372e-05					0.188852	0.229548	0.410672	1
cg12818967	chr6	111229717	Open sea	SLC16A10;RP11-428F8.2	-0.13304	0.0203715	6.54559e-11	3.8903e-05	0.0746154	0.0561081	0.183568	1	0.232137	0.351922	0.509493	1
cg10154763	chr11	43924011	Open sea	C11orf96;RP11-613D13.4	0.111578	0.017089	6.60957e-11	3.92832e-05	-0.0327828	0.0422235	0.437506	1	0.0954521	0.307485	0.756235	1
cg07865441	chr22	38349061	Open sea	RP3-449O17.1;CSNK1E	-0.0565036	0.00865439	6.62548e-11	3.93777e-05	0.0330622	0.0166424	0.0469642	1	0.336897	0.19115	0.0779892	1
cg21973914	chr13	113147366	Open sea	F10	-0.0545133	0.00835089	6.67221e-11	3.96553e-05	0.00631233	0.0186008	0.73434	1	0.0689899	0.163256	0.672597	1
cg22635008	chr10	49762202	Island	OGDHL	0.017244	0.00264174	6.68793e-11	3.97487e-05	0.00372085	0.00478865	0.437151	1	-0.0385414	0.076618	0.614941	1
cg05672174	chr5	151322147	Open sea	SLC36A2	-0.112512	0.0172367	6.68811e-11	3.97497e-05	-0.0170184	0.0247683	0.492018	1	0.360421	0.223287	0.106493	1
cg21449597	chr4	153115675	Open sea		-0.0813513	0.0124633	6.69724e-11	3.98039e-05	0.101047	0.0313845	0.00128354	1	0.504333	0.231906	0.0296501	1
cg03440846	chr20	34874556	Shore	ACSS2	-0.0893006	0.0136812	6.6981e-11	3.98089e-05	0.0335866	0.0171828	0.050623	1	0.167733	0.169381	0.322042	1
cg00707814	chr12	121455864	Shelf	KDM2B	-0.122468	0.0187663	6.75775e-11	4.01634e-05	0.103142	0.0284516	0.000288746	0.860463	0.423231	0.266363	0.112077	1
cg15800010	chr22	26630367	Open sea	CRYBA4	-0.141789	0.021727	6.75825e-11	4.01663e-05	-0.0390631	0.100876	0.698579	1	0.316729	0.228161	0.165082	1
cg15082457	chr3	48601524	Open sea	UQCRC1	-0.11736	0.0179845	6.77088e-11	4.02413e-05	0.0638857	0.028103	0.0230098	1	-0.047258	0.271915	0.862025	1
cg03159871	chr6	43025302	Shelf	RRP36	-0.117119	0.0179481	6.78019e-11	4.02966e-05	0.0920547	0.0326667	0.00483243	1	0.682027	0.317095	0.0314873	1
cg19667566	chr20	409753	Shore	RBCK1	-0.111678	0.0171183	6.85118e-11	4.07184e-05	0.0961191	0.0504262	0.0566325	1	-0.0147138	0.278764	0.957905	1
cg08285570	chr16	4114818	Island	ADCY9	-0.238639	0.0365825	6.87771e-11	4.0876e-05	-0.00746508	0.0602094	0.901327	1	-0.0825624	0.34243	0.809472	1
cg20704530	chr1	56799775	Open sea	FYB2	-0.15714	0.0240904	6.89576e-11	4.09832e-05	0.066487	0.0316076	0.035421	1	0.406309	0.287066	0.156956	1
cg05580141	chr12	48678004	Shelf	KANSL2	-0.152884	0.023439	6.90911e-11	4.10625e-05	0.0204014	0.0833713	0.806685	1	0.313002	0.370275	0.397931	1
cg16858957	chr11	117202198	Open sea	TAGLN	0.137092	0.021019	6.92414e-11	4.11517e-05	0.0744681	0.0672826	0.268382	1	0.0742742	0.435623	0.864616	1
cg11261857	chr12	26101098	Open sea		-0.151276	0.0231951	6.9418e-11	4.12566e-05	0.075303	0.0410085	0.0663163	1	0.577361	0.387456	0.136189	1
cg02698708	chr8	17722603	Open sea	MTUS1	-0.103119	0.0158115	6.94719e-11	4.12886e-05	0.050221	0.0248299	0.0431141	1	0.33795	0.222768	0.129254	1
cg22768861	chr6	38187305	Open sea	BTBD9	0.0864555	0.0132576	6.97452e-11	4.1451e-05	0.0293258	0.0248715	0.238361	1	0.125017	0.311964	0.688611	1
cg26066912	chr1	228215655	Island	OBSCN	-0.0953643	0.0146257	7.01528e-11	4.16932e-05	0.0262005	0.0198202	0.1862	1	0.0256031	0.280571	0.927291	1
cg26654798	chr15	83285111	Island	RP11-382A20.4;BNC1	0.041401	0.0063508	7.07637e-11	4.20562e-05	-0.0177359	0.0118772	0.135366	1	-0.217079	0.103054	0.0351652	1
cg26451938	chr2	85797117	Open sea		0.0903334	0.013859	7.12267e-11	4.23312e-05	0.00883194	0.0248167	0.721925	1	-0.342925	0.411358	0.404484	1
cg20896204	chr7	121178508	Open sea	CPED1	-0.138656	0.0212744	7.14873e-11	4.2486e-05	-0.0437265	0.0377181	0.246335	1	0.331493	0.385718	0.390111	1
cg04931708	chr7	122304623	Island	FEZF1;FEZF1-AS1	0.0507696	0.0077917	7.22764e-11	4.29549e-05	0.0128839	0.0140016	0.357481	1	0.140695	0.114165	0.217805	1
cg04834794	chr3	128681310	Island	RPN1	0.0213925	0.00328318	7.23083e-11	4.29739e-05	0.00448976	0.00463415	0.332624	1	-0.0684867	0.0867775	0.429982	1
cg08202720	chr2	238287577	Shore	PER2	-0.061268	0.00940554	7.31591e-11	4.34794e-05	0.054083	0.0190827	0.00459494	1	0.195442	0.181795	0.282345	1
cg01008154	chr1	46043722	Open sea	PIK3R3;RP4-533D7.6	-0.161818	0.0248445	7.35481e-11	4.37105e-05	0.100387	0.0273001	0.000235834	0.706795	0.278184	0.217511	0.200918	1
cg14519696	chr9	105697170	Shelf	TMEM38B	-0.19597	0.0300929	7.40726e-11	4.40222e-05	0.0793299	0.121217	0.512826	1	0.326983	0.669452	0.625243	1
cg17759438	chr10	122258198	Open sea		-0.115413	0.0177257	7.46248e-11	4.43503e-05	0.0879893	0.0532018	0.0981522	1	0.414665	0.251474	0.0991612	1
cg26501664	chr17	50170028	Open sea	SGCA	-0.156612	0.0240546	7.48076e-11	4.44589e-05	0.028105	0.0260649	0.280912	1	0.37592	0.217327	0.0836765	1
cg10841563	chr9	80665102	Open sea		-0.184639	0.0283655	7.55054e-11	4.48735e-05	0.00476868	0.0344474	0.889898	1	0.000701358	0.311959	0.998206	1
cg27322863	chr16	69072725	Open sea	TANGO6	0.06935	0.0106542	7.55781e-11	4.49166e-05	-0.0466425	0.0163369	0.00430323	1	0.00978526	0.263433	0.970369	1
cg20863756	chr12	6700630	Island	PIANP	0.0246097	0.00378114	7.5877e-11	4.50942e-05	-0.00388255	0.00879105	0.658744	1	-0.00543216	0.0568254	0.923843	1
cg08740088	chr10	58773031	Open sea	BICC1	-0.11187	0.0171899	7.62048e-11	4.52889e-05	-0.0112066	0.0775157	0.885049	1	0.231307	0.288024	0.421928	1
cg09437287	chr19	12677658	Shelf	DHPS	-0.144134	0.0221562	7.74946e-11	4.60553e-05	0.0354198	0.0244906	0.148105	1	0.36845	0.18765	0.0495886	1
cg10820904	chr17	66416626	Open sea	PRKCA-AS1;PRKCA	0.0864218	0.0132867	7.80048e-11	4.63585e-05	-0.0451634	0.0412969	0.274119	1	-0.0286092	0.417659	0.945388	1
cg14198860	chr19	3982567	Shore	SNORD37;EEF2	-0.0642348	0.00987566	7.80259e-11	4.6371e-05	0.0106857	0.025099	0.670294	1	0.282042	0.164794	0.086992	1
cg21899939	chr1	6599292	Island	KLHL21	-0.102125	0.0157012	7.80621e-11	4.63924e-05	0.0367389	0.0251948	0.144787	1	-0.000325405	0.350294	0.999259	1
cg07171504	chr8	102650088	Shelf	KLF10	-0.101169	0.0155594	7.91965e-11	4.70665e-05	-0.00282106	0.0454908	0.950552	1	0.00830045	0.274428	0.975871	1
cg06924920	chr19	1650432	Shore	TCF3	0.0541305	0.00832571	7.94679e-11	4.72277e-05	-0.0066359	0.0154745	0.668049	1	0.0801761	0.170672	0.638521	1
cg06305062	chr8	58078917	Open sea	FAM110B	-0.11868	0.0182546	7.95949e-11	4.73031e-05	-0.0101181	0.0309557	0.743775	1	0.411529	0.293321	0.160617	1
cg24480012	chr12	62190242	Shore	FAM19A2	0.0873502	0.013436	7.96805e-11	4.73539e-05					-0.154721	0.398141	0.697566	1
cg02151485	chr2	237911802	Open sea	RAMP1	-0.0246047	0.00378487	7.98845e-11	4.74751e-05					-0.0446446	0.114993	0.697841	1
cg16409104	chr1	235501138	Shelf	B3GALNT2	-0.0576346	0.00886577	7.98969e-11	4.74823e-05	0.0059819	0.0158567	0.70599	1	-0.0491378	0.160179	0.759019	1
cg03419753	chr2	96090003	Open sea		0.0774409	0.0119132	8.0105e-11	4.76059e-05	-0.0202425	0.0199024	0.309112	1	-0.0469439	0.204551	0.818482	1
cg22779878	chr19	10489769	Shore	KEAP1	-0.0725364	0.0111589	8.01501e-11	4.76326e-05	0.0239778	0.0199705	0.229882	1	0.13232	0.177287	0.455451	1
cg04398539	chr15	62848017	Open sea	RP11-1069G10.1	-0.108703	0.0167233	8.02639e-11	4.77002e-05	0.0249726	0.0345998	0.470445	1	-0.209423	0.3227	0.516358	1
cg07429591	chr1	151167400	Open sea	LYSMD1;SCNM1	-0.0999573	0.0153785	8.0413e-11	4.77887e-05	0.0153225	0.0150675	0.309189	1	0.180146	0.124993	0.149516	1
cg03284061	chr5	127858649	Open sea	CTC-228N24.2;LINC01183	-0.133536	0.0205454	8.05566e-11	4.7874e-05	0.0648849	0.121153	0.592262	1	0.575132	0.365072	0.115166	1
cg17254273	chr2	151735452	Open sea	NEB	-0.133685	0.0205732	8.13796e-11	4.8363e-05	0.0464652	0.020393	0.0226976	1	0.21673	0.188685	0.250707	1
cg00637178	chr5	16466996	Shore	ZNF622	-0.174754	0.0268955	8.16571e-11	4.85278e-05	0.150758	0.0844115	0.0741017	1	0.131564	0.30133	0.662394	1
cg07149609	chr1	170661592	Island	PRRX1	0.0550032	0.00846551	8.17543e-11	4.85855e-05	-0.0445227	0.0298338	0.135606	1	-0.0879786	0.172744	0.610541	1
cg06849598	chr15	78037678	Open sea	MIR1827;TBC1D2B	0.0779808	0.0120036	8.22531e-11	4.88818e-05	-0.00434044	0.027841	0.876111	1	-0.196881	0.207108	0.341799	1
cg01233027	chr1	236690652	Shelf	ACTN2	-0.185518	0.0285573	8.22987e-11	4.89089e-05	0.0227723	0.0327737	0.48716	1	-0.046991	0.326754	0.885649	1
cg16635128	chr12	109773607	Open sea	FAM222A-AS1	-0.0992407	0.0152776	8.25682e-11	4.90689e-05	-0.00794294	0.0224991	0.724063	1	-0.0413686	0.209282	0.843303	1
cg22050564	chr1	39540998	Open sea	RP11-69E11.4;PPIEL	-0.118635	0.0182651	8.29292e-11	4.92834e-05	0.0365046	0.0261554	0.16281	1	0.0490557	0.233934	0.833903	1
cg07489502	chr5	141432074	Island	PCDHGB5;PCDHGA6;PCDHGA12;PCDHGB6;PCDHGA7;PCDHGB7;PCDHGA8;PCDHGA9;PCDHGA1;PCDHGB1;PCDHGA2;PCDHGB2;PCDHGA3;PCDHGB3;PCDHGA4;PCDHGA10;PCDHGB4;PCDHGA5;PCDHGA11	0.110663	0.0170386	8.3104e-11	4.93872e-05					-0.511641	0.470655	0.277001	1
cg15804973	chr6	136793374	Shore	MAP3K5	-0.0548859	0.00845211	8.37287e-11	4.97584e-05	-0.0105013	0.0220547	0.633969	1	-0.267438	0.257585	0.299154	1
cg11812928	chr1	226976757	Shore	ADCK3	-0.0910282	0.014018	8.37791e-11	4.97883e-05	0.0289192	0.0229395	0.207428	1	0.400848	0.219971	0.0684125	1
cg10724894	chr5	38608514	Open sea	LIFR-AS1;LIFR	-0.152229	0.02345	8.48855e-11	5.04457e-05	0.0999157	0.0312867	0.00140536	1	0.796575	0.319608	0.0126901	1
cg18377924	chr10	97418359	Open sea	RP11-452K12.7;RRP12	-0.0880223	0.0135602	8.51339e-11	5.05932e-05	0.0251272	0.0252977	0.320583	1	-0.0143956	0.246571	0.953443	1
cg16351618	chr14	103165431	Open sea		0.0916973	0.0141273	8.53776e-11	5.07379e-05	0.0385268	0.0248399	0.1209	1	0.264357	0.250543	0.291363	1
cg08338359	chr2	231456937	Open sea	NCL;SNORA75;SNORD20;AC017104.3	-0.10508	0.016192	8.60671e-11	5.11476e-05	0.0292137	0.0205832	0.155812	1	0.102663	0.179003	0.566291	1
cg20207276	chr8	23571204	Shore	SLC25A37	-0.117335	0.0180827	8.65214e-11	5.14175e-05					0.129029	0.405243	0.750183	1
cg19048010	chr17	29757977	Shelf	SSH2	-0.113995	0.0175682	8.65861e-11	5.14558e-05	0.04219	0.0373749	0.258969	1	0.541669	0.231211	0.019142	1
cg25522232	chr5	195016	Island	CTD-2083E4.7;LRRC14B	-0.211412	0.0325827	8.67095e-11	5.15291e-05	0.0216837	0.0412984	0.599549	1	0.242671	0.329994	0.46211	1
cg07343162	chr9	116686573	Shore	TRIM32;ASTN2	-0.0745651	0.0114922	8.6798e-11	5.15816e-05	0.040616	0.0195241	0.0374983	1	0.100773	0.194149	0.603727	1
cg15335990	chr3	12818001	Shelf	CAND2	-0.101717	0.0156773	8.68695e-11	5.16241e-05	0.104556	0.0282748	0.000217443	0.652981	0.525837	0.267706	0.0495034	1
cg15985819	chr16	68346033	Open sea	PRMT7	-0.117947	0.0181823	8.76008e-11	5.20585e-05	0.00862126	0.0593156	0.884438	1	0.2988	0.318723	0.348506	1
cg11867308	chr22	50447228	Island	SBF1	-0.0831958	0.0128256	8.77421e-11	5.21424e-05	-0.0361541	0.0457692	0.429574	1	0.175967	0.205734	0.392378	1
cg01638185	chr17	66533908	Open sea	PRKCA	0.0590297	0.00910088	8.80547e-11	5.23281e-05	-0.0333494	0.0182751	0.0680227	1	-0.0294664	0.180573	0.870375	1
cg09462699	chr19	2040756	Shore	MKNK2	-0.177614	0.0273842	8.8145e-11	5.23817e-05	0.102346	0.0282287	0.000288302	0.859428	0.482063	0.313734	0.124408	1
cg09407273	chr19	2248632	Shore	SF3A2;AMH	-0.123628	0.0190608	8.81591e-11	5.239e-05	0.0401882	0.016965	0.0178412	1	0.209242	0.130927	0.110006	1
cg20779070	chr9	121728437	Open sea	DAB2IP	0.0568564	0.00876629	8.82633e-11	5.24518e-05	-0.0109763	0.03845	0.775284	1	0.118661	0.286871	0.679139	1
cg26087117	chr19	53132975	Island	ZNF415;ZNF347	0.0181484	0.00279829	8.84274e-11	5.25492e-05	0.00588883	0.00465423	0.205776	1	0.0086443	0.0440002	0.84425	1
cg17192247	chr2	26971567	Shore	AC013472.4;MAPRE3	-0.0619455	0.00955216	8.8749e-11	5.27402e-05	0.0276183	0.0262836	0.293359	1	0.089269	0.177665	0.615347	1
cg18685821	chr19	19403860	Shore	GATAD2A;CTB-184G21.3	-0.124353	0.0191761	8.88615e-11	5.2807e-05	0.0825317	0.0345565	0.016926	1	0.45462	0.33967	0.180761	1
cg18228116	chr10	132181840	Shelf	RP11-140A10.3;JAKMIP3	0.0946565	0.0145972	8.89941e-11	5.28857e-05	0.0474223	0.0826613	0.566174	1	-0.0394114	0.276921	0.886827	1
cg08722200	chr20	57385463	Shelf	RP4-800J21.3	0.0762486	0.0117588	8.90817e-11	5.29377e-05	-0.0614053	0.0271386	0.023657	1	-0.473685	0.159022	0.00289431	1
cg00891226	chr15	90907363	Shelf	MAN2A2	-0.099099	0.0152873	9.02376e-11	5.36245e-05	0.00711455	0.0195184	0.715481	1	0.169527	0.202147	0.401673	1
cg15149712	chr19	38466142	Island	RYR1	-0.0769963	0.0118837	9.22304e-11	5.48086e-05	0.0153893	0.00995112	0.121987	1	-0.0570809	0.120466	0.635619	1
cg02742123	chr4	101218954	Open sea	PPP3CA	0.0778626	0.0120188	9.27153e-11	5.50967e-05	-0.0229855	0.0201991	0.255144	1	0.101635	0.208152	0.625356	1
cg03411447	chr8	134891848	Open sea		-0.13886	0.021435	9.2814e-11	5.51553e-05	0.0765374	0.0325315	0.018637	1	0.531514	0.313221	0.0897094	1
cg14355405	chr13	110644736	Shelf	CARS2	-0.0788904	0.0121779	9.28507e-11	5.5177e-05	-0.0183458	0.0593501	0.757236	1	0.25249	0.233441	0.27943	1
cg18697121	chr7	148712754	Open sea	CUL1	-0.135916	0.0209819	9.30844e-11	5.53158e-05	0.108142	0.0500905	0.0308549	1	0.349633	0.359398	0.330638	1
cg08736813	chr2	178531486	Open sea	TTN;TTN-AS1	-0.186084	0.0287292	9.34471e-11	5.55312e-05	0.198129	0.0369319	8.10748e-08	0.000252953	0.422478	0.343449	0.218658	1
cg26921969	chr5	93612510	Open sea		0.0875915	0.0135236	9.35948e-11	5.56189e-05	0.0113089	0.0157389	0.472429	1	-0.147843	0.12278	0.228537	1
cg11201710	chr3	192514678	Island	FGF12;FGF12-AS2	0.0261511	0.00403797	9.39935e-11	5.58557e-05	-0.0167121	0.0100686	0.0969496	1	-0.0227481	0.0656062	0.728789	1
cg19900501	chr19	34253656	Shore	KIAA0355	-0.090707	0.014007	9.42953e-11	5.6035e-05	0.0148576	0.0713255	0.834989	1	0.618778	0.24647	0.0120538	1
cg08937734	chr1	19096409	Open sea	UBR4	-0.0882147	0.0136237	9.47477e-11	5.63037e-05	-0.0178906	0.0252411	0.478456	1	0.148073	0.243255	0.542713	1
cg15785391	chr1	167092560	Open sea	DUSP27	-0.139673	0.0215783	9.61777e-11	5.71534e-05	0.105581	0.0390944	0.00691994	1	0.316509	0.361193	0.380873	1
cg13423556	chr12	53481941	Open sea	MAP3K12	-0.155352	0.0240044	9.68366e-11	5.75449e-05	0.0358382	0.070501	0.611218	1	0.481662	0.185559	0.0094389	1
cg00242526	chr2	241720460	Shelf	ING5	-0.0621189	0.00959849	9.68815e-11	5.75714e-05	0.0116579	0.0302993	0.700416	1	0.152609	0.173718	0.37968	1
cg08155116	chr17	81053406	Shore	BAIAP2	0.06143	0.00949511	9.82321e-11	5.83739e-05	-0.0247318	0.0191064	0.195518	1	-0.0906117	0.239991	0.705756	1
cg05484231	chr8	67060395	Shelf	COPS5	-0.0893411	0.0138096	9.83284e-11	5.84311e-05	0.0842208	0.0240057	0.000450864	1	0.445439	0.232655	0.0555449	1
cg23790567	chr22	35607342	Open sea	MB	-0.0947095	0.0146397	9.84134e-11	5.84815e-05	0.0755423	0.0268259	0.00486227	1	0.137563	0.234339	0.557186	1
cg04031279	chr15	85626012	Open sea	AKAP13;RP11-815J21.3;RP11-815J21.4	-0.191928	0.0296672	9.84167e-11	5.84833e-05	0.139485	0.0641525	0.029685	1	0.578489	0.324845	0.0749424	1
cg15131282	chr2	233060319	Shore	INPP5D	0.0867681	0.0134124	9.84825e-11	5.85223e-05	-0.037867	0.0278906	0.17456	1	-0.161919	0.28251	0.566548	1
cg13674249	chr9	83706122	Shore	RP11-522I20.3;UBQLN1	-0.110261	0.0170442	9.85656e-11	5.85716e-05	0.0837762	0.101355	0.408486	1	0.752019	0.652809	0.249332	1
cg26864950	chr19	1395365	Shore	NDUFS7;AC005329.7	-0.197945	0.0306061	9.96367e-11	5.9208e-05	0.00793348	0.033422	0.812368	1	0.259358	0.290298	0.371632	1
cg18919660	chr14	85566281	Open sea	FLRT2	-0.108522	0.0167803	9.98306e-11	5.93231e-05	0.00015122	0.0436855	0.997238	1	0.42973	0.274436	0.11738	1
cg14173587	chr9	137013238	Shore	ABCA2	0.0400921	0.00619937	9.98845e-11	5.93551e-05	-0.0248856	0.0191374	0.193475	1	0.137658	0.109798	0.209937	1
cg03917100	chr17	63939552	Shelf	SCN4A	-0.11461	0.0177225	1.00021e-10	5.94359e-05	0.0326014	0.0344796	0.344389	1	0.139962	0.157757	0.37497	1
cg10918016	chr12	124325387	Island	NCOR2	-0.0323719	0.00500589	1.0013e-10	5.95008e-05	-0.00157112	0.0245693	0.949013	1	0.162888	0.153551	0.288776	1
cg25361567	chr2	120934668	Open sea	GLI2	0.0962523	0.0148849	1.00328e-10	5.96182e-05	0.00495558	0.0418871	0.905824	1	0.171198	0.483019	0.723015	1
cg17695537	chr2	120517078	Open sea		-0.142406	0.0220225	1.00365e-10	5.964e-05	0.00653435	0.030921	0.832634	1	0.41107	0.264399	0.120009	1
cg02460812	chr20	23097068	Open sea		0.0740171	0.0114469	1.00542e-10	5.97453e-05	0.00020787	0.0427935	0.996124	1	-0.33758	0.402974	0.402187	1
cg04789403	chr15	79978875	Open sea		-0.0706437	0.0109258	1.00774e-10	5.98831e-05	0.0381777	0.0207505	0.0657909	1	0.592296	0.197382	0.00269304	1
cg08484188	chr1	41665695	Shelf	HIVEP3	-0.176089	0.0272367	1.01198e-10	6.01351e-05	0.0350877	0.0904347	0.698024	1	0.139243	0.245608	0.570759	1
cg07811940	chr1	46362586	Open sea	NSUN4	-0.097921	0.0151462	1.0127e-10	6.01775e-05	-0.0341272	0.0454924	0.45315	1	0.108536	0.285604	0.703929	1
cg11964308	chr12	54141233	Open sea		0.0945772	0.0146292	1.01316e-10	6.0205e-05	-0.0641393	0.0243844	0.00852987	1	-0.309225	0.230187	0.179154	1
cg05031702	chr1	6586086	Open sea	ZBTB48	-0.0834749	0.0129127	1.01607e-10	6.03778e-05	0.0439932	0.0227198	0.0528261	1	0.226172	0.223549	0.311667	1
cg12119532	chr17	63828825	Shore	FTSJ3;PSMC5	-0.055433	0.00857685	1.02587e-10	6.09597e-05	0.0408232	0.0278615	0.14286	1	0.147397	0.140496	0.294124	1
cg19406106	chr19	12934224	Shore	FARSA	-0.0783414	0.0121216	1.02678e-10	6.10137e-05	-0.0394038	0.0416447	0.344052	1	0.427823	0.216272	0.0479095	1
cg17935422	chr4	2731669	Shore	FAM193A	-0.0418913	0.006482	1.02841e-10	6.11108e-05	0.012654	0.0131058	0.334279	1	0.140866	0.106671	0.186647	1
cg00061421	chr15	99176234	Open sea	TTC23	-0.130543	0.0202009	1.03163e-10	6.13018e-05	0.120937	0.0348376	0.000517643	1	0.683098	0.518482	0.187672	1
cg21238743	chr2	11631520	Shelf	GREB1	-0.0789834	0.0122252	1.04225e-10	6.19325e-05	0.0106961	0.0201221	0.59503	1	0.0729925	0.178121	0.681959	1
cg19626016	chr21	46426320	Shore	PCNT	-0.0602225	0.00932154	1.04303e-10	6.1979e-05	0.00636137	0.0317943	0.841419	1	0.398885	0.156721	0.010922	1
cg13641591	chr11	75817488	Shore	UVRAG	-0.130586	0.0202128	1.04333e-10	6.19967e-05	-0.00992346	0.0574404	0.862839	1	-0.0170798	0.22716	0.940065	1
cg12556802	chr4	151199567	Open sea	SH3D19	0.109059	0.0168854	1.05565e-10	6.27287e-05	0.0243829	0.0506882	0.630491	1	0.313066	0.279678	0.262978	1
cg14770880	chr5	179606493	Open sea	RUFY1	-0.247888	0.0383814	1.05721e-10	6.28216e-05	-0.00715488	0.0987823	0.942259	1	0.539978	0.379106	0.154346	1
cg26291543	chr22	26499611	Shore	TFIP11	-0.223261	0.0345703	1.05967e-10	6.29673e-05	0.035797	0.0750941	0.633579	1	0.618722	0.36429	0.0894267	1
cg27076669	chr12	68933676	Island	CPM	0.0169892	0.00263074	1.06113e-10	6.30542e-05	-0.00663	0.00455054	0.145125	1	-0.050328	0.0456213	0.269954	1
cg16217343	chr13	49789054	Shelf	KPNA3	-0.152418	0.0236024	1.06294e-10	6.31612e-05	0.0742386	0.115896	0.521807	1	0.703925	0.548992	0.199768	1
cg20255231	chr8	2050899	Open sea	MYOM2	-0.190756	0.0295405	1.06485e-10	6.32748e-05	0.0118447	0.0355147	0.738746	1	0.0162	0.302192	0.957247	1
cg08393788	chr2	53130582	Open sea		-0.117262	0.01816	1.06688e-10	6.33956e-05	0.0446567	0.0268616	0.0964176	1	0.5787	0.280578	0.0391572	1
cg10081518	chr2	233438169	Open sea	DGKD	-0.0756997	0.0117234	1.06705e-10	6.34055e-05	0.0253018	0.01434	0.0776614	1	-0.0725039	0.16721	0.664571	1
cg00078334	chr16	55480048	Shore	MMP2	0.0560023	0.00867299	1.0673e-10	6.34202e-05	0.000402317	0.0330747	0.990295	1	-0.219288	0.16877	0.19383	1
cg20154206	chr2	127700665	Shore	SFT2D3	-0.0965119	0.0149467	1.06742e-10	6.34269e-05	0.0899846	0.0227149	7.44838e-05	0.226952	0.224452	0.205461	0.274643	1
cg10177394	chr6	10384892	Island		0.0214061	0.00331556	1.0732e-10	6.37703e-05	-0.00456043	0.0114378	0.690102	1	-0.0768032	0.0902099	0.394557	1
cg09890374	chr16	67894122	Shore	PSKH1	-0.155388	0.0240691	1.07568e-10	6.39178e-05	0.0451234	0.0287753	0.11685	1	-0.000491834	0.252997	0.998449	1
cg14501985	chr9	35603439	Shore		-0.151181	0.0234209	1.0824e-10	6.43172e-05	0.0570655	0.0615414	0.353786	1	0.929878	0.298919	0.00186578	1
cg00676988	chr4	185573757	Open sea		-0.099853	0.0154692	1.08252e-10	6.43241e-05	0.0579142	0.0409018	0.156796	1	0.29602	0.246516	0.229823	1
cg03066569	chr4	8066520	Open sea	RP11-1258F18.1;ABLIM2	-0.153993	0.0238571	1.08361e-10	6.43885e-05	0.0153515	0.025362	0.544982	1	0.209281	0.235407	0.373994	1
cg08465240	chr14	75631784	Open sea	FLVCR2	0.0901857	0.013974	1.09068e-10	6.48084e-05	0.0105664	0.0235249	0.653317	1	0.438731	0.256333	0.0869763	1
cg18595324	chr1	31365847	Open sea	FABP3	-0.0692815	0.0107359	1.09483e-10	6.50554e-05	0.111706	0.0209149	9.24517e-08	0.000288264	0.151904	0.193486	0.4324	1
cg01142353	chr4	1673867	Open sea	FAM53A	0.0668049	0.0103523	1.0955e-10	6.50949e-05	-0.0711336	0.0190933	0.000194861	0.586143	-0.37547	0.165679	0.023436	1
cg04932525	chr2	108606004	Open sea	LIMS1	-0.113445	0.0175824	1.10249e-10	6.55101e-05	0.0253248	0.0765734	0.740852	1	0.24777	0.326179	0.447486	1
cg13045124	chr1	228334732	Open sea	OBSCN	-0.130168	0.0201749	1.10398e-10	6.55985e-05	-0.0207531	0.0230065	0.367029	1	0.0895705	0.241881	0.711152	1
cg07303143	chr3	44761959	Island	KIAA1143;KIF15	0.153052	0.0237222	1.10484e-10	6.56494e-05	-0.0128793	0.027166	0.635432	1	0.144274	0.150599	0.338062	1
cg26157385	chr1	247857338	Island	TRIM58	0.0369408	0.00572626	1.11022e-10	6.5969e-05	0.000772714	0.0217614	0.971674	1	-0.145517	0.0962113	0.130413	1
cg15018494	chr15	78603410	Shore	CHRNA3	-0.109824	0.01703	1.1271e-10	6.6972e-05	0.00353324	0.0216248	0.870213	1	0.0582526	0.216215	0.787606	1
cg09428583	chr3	43625168	Shelf	ANO10	-0.11994	0.0186001	1.13081e-10	6.71921e-05	0.0583993	0.0217515	0.00725651	1	0.371238	0.186349	0.046353	1
cg06390653	chr20	16573885	Shore	KIF16B	-0.069048	0.010709	1.13593e-10	6.74966e-05	0.0403443	0.0522371	0.439918	1	0.058157	0.174262	0.738581	1
cg17705647	chr14	89399844	Open sea	FOXN3;RP11-33N16.2	0.105915	0.0164269	1.13596e-10	6.74984e-05	-0.0439405	0.0416	0.290849	1	-0.011578	0.305792	0.969797	1
cg20316427	chr8	141278116	Open sea	SLC45A4;RP11-10J21.5	-0.0774794	0.0120169	1.13689e-10	6.75533e-05	0.0262554	0.0238338	0.270634	1	-0.0944464	0.24607	0.701113	1
cg17152322	chr8	41140226	Open sea		-0.0453191	0.0070296	1.14156e-10	6.78304e-05	-0.0133414	0.0136551	0.328555	1	-0.0360238	0.118004	0.760157	1
cg21685720	chr7	44922363	Open sea		-0.0342663	0.00531525	1.14247e-10	6.78847e-05	0.000658055	0.00977766	0.946341	1	-0.226314	0.107786	0.0357588	1
cg05098969	chr12	122335829	Open sea	CLIP1	-0.16597	0.0257471	1.14717e-10	6.81638e-05	0.0644175	0.0262745	0.0142179	1	0.297743	0.265471	0.262048	1
cg02697979	chr11	34243813	Open sea	ABTB2	-0.10421	0.016167	1.14979e-10	6.83194e-05	0.0764852	0.0410469	0.0624112	1	0.610537	0.327483	0.0622748	1
cg16757984	chr17	40101682	Shore	NR1D1	-0.112537	0.0174631	1.1617e-10	6.9027e-05	0.0550868	0.0356594	0.122393	1	0.00838265	0.300478	0.977744	1
cg14864603	chr17	76466763	Open sea	AANAT	-0.104742	0.0162546	1.16525e-10	6.92375e-05	-0.0134564	0.0304046	0.65807	1	-0.0369551	0.153625	0.8099	1
cg27157881	chr1	55216917	Shore	RP11-101C11.1	-0.189775	0.0294558	1.17372e-10	6.97408e-05	0.0270488	0.0335433	0.420021	1	0.142737	0.341373	0.675856	1
cg14287007	chr2	8802983	Open sea	KIDINS220	-0.116831	0.0181343	1.17478e-10	6.98036e-05	-0.0601354	0.0443621	0.17524	1	0.180478	0.281208	0.521005	1
cg22810725	chr11	15827928	Open sea		0.0640149	0.00993673	1.17714e-10	6.99436e-05	-0.0473271	0.0263516	0.072497	1	-0.231565	0.307903	0.452009	1
cg07019595	chr6	11139344	Open sea		-0.091488	0.0142028	1.18276e-10	7.02776e-05	-0.000106122	0.0239702	0.996468	1	0.180199	0.248051	0.467558	1
cg06195007	chr1	43901736	Open sea	ST3GAL3	0.065573	0.0101803	1.18558e-10	7.04449e-05	-0.0421103	0.0183469	0.0217204	1	-0.335273	0.417906	0.422397	1
cg24633315	chr11	114260244	Open sea	RP11-64D24.2;NNMT	-0.223611	0.0347198	1.19128e-10	7.07834e-05	0.0723477	0.0306822	0.0183754	1	0.186383	0.304488	0.540457	1
cg26148377	chr1	153633238	Shore	CHTOP;S100A13;RP1-178F15.4;RP1-178F15.5	-0.144578	0.0224499	1.1946e-10	7.09808e-05	-0.189096	0.100977	0.0611156	1	-0.142452	0.414154	0.730877	1
cg00105628	chr20	21106523	Island	LINC00237	0.0608068	0.0094424	1.19661e-10	7.11002e-05	0.00246154	0.0138056	0.858487	1	-0.225341	0.14195	0.112407	1
cg08855249	chr1	207802017	Open sea	MIR29B2CHG;AL035209.1	-0.125223	0.0194465	1.19985e-10	7.12925e-05	0.0229439	0.0230229	0.318974	1	-0.0463497	0.1582	0.769536	1
cg15392124	chr5	124635195	Open sea		-0.176073	0.0273436	1.20033e-10	7.13207e-05	0.107841	0.0374886	0.00401942	1	0.443542	0.32401	0.171026	1
cg26294850	chr1	46180024	Open sea	TSPAN1;AL672043.1	-0.0241007	0.00374307	1.20456e-10	7.15718e-05	-0.011373	0.00755952	0.132464	1	-0.081232	0.0750532	0.279108	1
cg09534489	chr16	1559906	Open sea	IFT140	0.0792234	0.0123054	1.20996e-10	7.18927e-05	-0.0629085	0.0198209	0.00150431	1	-0.341229	0.203616	0.0937682	1
cg23811789	chr18	5197462	Shore	AKAIN1	0.0365854	0.0056827	1.21035e-10	7.19162e-05	-0.00232279	0.00784585	0.767189	1	-0.0230091	0.0828762	0.781294	1
cg04987734	chr14	102949535	Open sea	CDC42BPB	-0.104966	0.016307	1.21969e-10	7.24705e-05	0.144236	0.0303911	2.07482e-06	0.00643401	0.138794	0.236292	0.556945	1
cg27629673	chr5	7462742	Open sea	ADCY2	-0.161152	0.0250365	1.22105e-10	7.25517e-05	-0.00361369	0.0271017	0.893926	1	-0.111144	0.223864	0.619555	1
cg02918295	chr1	184693099	Open sea	EDEM3	-0.0407703	0.00633405	1.22119e-10	7.25597e-05	0.00708806	0.00791483	0.370498	1	0.0775571	0.0751983	0.302368	1
cg13473103	chr4	185142494	Shore	SLC25A4	-0.128971	0.0200412	1.23228e-10	7.32182e-05	-0.000432372	0.0288824	0.988056	1	0.127281	0.285403	0.655619	1
cg01109574	chr2	36597115	Shore	FEZ2	-0.117606	0.0182786	1.24196e-10	7.37936e-05	0.0648381	0.0647904	0.316954	1	-0.0249812	0.414935	0.951992	1
cg25498843	chr15	78012995	Open sea	TBC1D2B	-0.0481077	0.00747855	1.25313e-10	7.44572e-05	0.0331788	0.00950906	0.000484515	1	0.0421364	0.0971288	0.66442	1
cg07505589	chr1	216722394	Open sea	ESRRG	-0.146375	0.0227582	1.26138e-10	7.49471e-05	-0.165171	0.110685	0.13563	1	0.0964398	0.438006	0.825732	1
cg17240987	chr20	45792936	Shore	DNTTIP1;WFDC3	-0.0760124	0.0118184	1.26165e-10	7.49629e-05	0.00810073	0.0171343	0.636371	1	-0.310127	0.176218	0.0784246	1
cg09676622	chr12	124385847	Shore	NCOR2	-0.0882253	0.013719	1.26855e-10	7.5373e-05	0.0303824	0.0531707	0.56772	1	0.345599	0.216509	0.110436	1
cg04812644	chr8	135289756	Open sea	RP11-452N4.1	-0.104223	0.0162077	1.27224e-10	7.55919e-05	-0.0324939	0.0447764	0.468028	1	0.0307209	0.197949	0.876667	1
cg05077865	chr20	2656823	Shelf	SNORD57;NOP56	-0.038547	0.00599446	1.27239e-10	7.5601e-05	0.00634413	0.00774615	0.412784	1	0.115276	0.0674803	0.0875818	1
cg11909043	chr10	24318585	Open sea	KIAA1217	-0.113381	0.0176328	1.2751e-10	7.57616e-05	0.0290528	0.0297418	0.32865	1	0.393086	0.286392	0.169894	1
cg09790829	chr6	90297645	Shore	BACH2	-0.0769579	0.011971	1.28712e-10	7.64755e-05	0.0744678	0.0240372	0.00194818	1	0.238791	0.350286	0.495427	1
cg00213189	chr7	143315726	Open sea	CLCN1	-0.157067	0.0244366	1.29693e-10	7.70584e-05	0.0668875	0.0305601	0.0286171	1	0.181011	0.286631	0.527706	1
cg25308531	chr10	46020432	Shelf	NCOA4	-0.0953959	0.0148431	1.30189e-10	7.73528e-05	-0.0364347	0.0275204	0.18553	1	0.342908	0.264471	0.194776	1
cg05800082	chr6	56643630	Open sea	DST	-0.133735	0.0208116	1.31019e-10	7.78461e-05	0.101335	0.0599062	0.0907301	1	0.119179	0.258237	0.644434	1
cg01765600	chr1	228207537	Open sea	OBSCN-AS1;OBSCN	-0.0725151	0.0112867	1.32028e-10	7.84457e-05	0.0420393	0.0360164	0.243118	1	0.269959	0.216187	0.211765	1
cg19321695	chr1	46180485	Open sea	TSPAN1	-0.0610047	0.0094954	1.32166e-10	7.85274e-05	0.0241639	0.0166935	0.147756	1	0.221857	0.3141	0.479985	1
cg04137004	chr11	13118531	Open sea	CTC-497E21.5	-0.0755866	0.0117656	1.32405e-10	7.86693e-05	0.037974	0.0352561	0.28144	1	-0.0457683	0.266685	0.863737	1
cg03442523	chr15	63915835	Open sea	DAPK2	-0.102387	0.0159388	1.32984e-10	7.90128e-05	0.104564	0.036788	0.0044785	1	0.291285	0.279045	0.296547	1
cg01658824	chr12	48145684	Open sea	PFKM	-0.0275005	0.00428114	1.33048e-10	7.90507e-05	0.00938429	0.00738434	0.203787	1	-0.0915696	0.207535	0.65905	1
cg07908654	chr13	41056915	Shelf	ELF1	-0.0817408	0.012726	1.3348e-10	7.93076e-05	0.0207214	0.0488341	0.671331	1	0.516972	0.225225	0.0217126	1
cg25820728	chr7	1645069	Shelf		-0.110112	0.0171431	1.33519e-10	7.93303e-05	0.000475381	0.0298559	0.987296	1	0.16511	0.270958	0.542288	1
cg10947146	chr8	11201200	Shore	XKR6	0.0275223	0.00428521	1.33941e-10	7.9581e-05	0.011712	0.0208671	0.574617	1	-0.00712863	0.0745123	0.923782	1
cg07166795	chr1	43885388	Open sea	ST3GAL3	-0.179347	0.0279263	1.34356e-10	7.98276e-05	0.124326	0.0419224	0.00302075	1	0.727371	0.355893	0.0409741	1
cg10219783	chr16	75268482	Shelf	BCAR1	-0.0477876	0.00744139	1.34624e-10	7.99866e-05	0.00188924	0.0115326	0.869875	1	0.126721	0.104926	0.227158	1
cg20105297	chr5	151164677	Open sea		-0.0547259	0.00852264	1.35171e-10	8.03114e-05	0.0185107	0.0134312	0.168146	1	-0.124087	0.198424	0.531733	1
cg17271504	chr1	201895372	Open sea	RP11-307B6.3	-0.248761	0.0387445	1.35791e-10	8.06795e-05	0.0221252	0.0710686	0.755556	1	0.530325	0.269613	0.0491853	1
cg05653018	chr1	202010404	Open sea	RP11-510N19.5;RP11-465N4.4;ELF3	-0.075505	0.0117609	1.36249e-10	8.09517e-05	-0.00736159	0.0267206	0.78293	1	0.187672	0.310792	0.545944	1
cg02289462	chr21	46378363	Open sea	PCNT	-0.171752	0.0267531	1.3639e-10	8.10352e-05	0.0605449	0.0369068	0.100905	1	0.307902	0.332209	0.354015	1
cg12448933	chr17	74671238	Island	RAB37	0.0367546	0.0057252	1.36456e-10	8.10742e-05	-0.0211953	0.0120199	0.0778422	1	0.00541077	0.111544	0.961311	1
cg01495529	chr10	124672675	Open sea	FAM53B;RP11-12J10.3	0.0915744	0.0142651	1.36748e-10	8.12475e-05	0.00149832	0.0190689	0.937372	1	-0.153023	0.183485	0.404292	1
cg13375571	chr7	867088	Shore	SUN1	-0.09062	0.0141179	1.37354e-10	8.16078e-05	0.0490154	0.0242521	0.0432718	1	0.59128	0.519916	0.255429	1
cg02875484	chr3	196514053	Open sea	SMCO1	-0.163305	0.0254453	1.38158e-10	8.20849e-05	0.0274334	0.0274125	0.316942	1	0.225627	0.258625	0.382986	1
cg09859743	chr11	119360299	Shelf	USP2	-0.137878	0.021484	1.3832e-10	8.21816e-05	0.0950516	0.0335866	0.00465418	1	0.320124	0.337288	0.342563	1
cg07195057	chr1	971737	Shore	PLEKHN1	-0.124244	0.0193618	1.39014e-10	8.25933e-05	-0.12231	0.101484	0.228118	1	0.40689	0.318542	0.201478	1
cg02944084	chr17	39670803	Shelf		-0.0848951	0.0132305	1.3933e-10	8.27809e-05	-0.0142396	0.0192935	0.460485	1	0.233456	0.176488	0.185905	1
cg01302119	chr7	158861620	Shore	WDR60	-0.098968	0.0154237	1.39336e-10	8.27847e-05	0.00678294	0.0332624	0.838415	1	0.343002	0.212114	0.105864	1
cg07553678	chr7	135676256	Open sea	STMP1	-0.145248	0.0226409	1.40572e-10	8.3519e-05	0.145118	0.0392877	0.000220997	0.663213	0.446167	0.335481	0.183541	1
cg13588668	chr11	63940958	Shore	NAA40	-0.12433	0.0193815	1.4094e-10	8.3737e-05	0.138075	0.0350624	8.21713e-05	0.250129	0.0978279	0.34959	0.779603	1
cg06657625	chr9	132217177	Open sea	NTNG2	-0.073933	0.0115253	1.40956e-10	8.37466e-05	0.0740592	0.0217335	0.000655369	1	0.194669	0.206601	0.346069	1
cg12623625	chr1	17620427	Shelf	ARHGEF10L	-0.079414	0.0123803	1.41231e-10	8.39101e-05	0.00822411	0.0201767	0.683564	1	0.174027	0.193697	0.368946	1
cg22491630	chr8	9324950	Open sea	RP11-115J16.1	-0.125299	0.0195343	1.41451e-10	8.40404e-05	-0.0273665	0.0693832	0.693267	1	-0.022027	0.277835	0.936809	1
cg17328052	chr7	36154643	Shore	EEPD1	-0.143646	0.0223962	1.4187e-10	8.42894e-05	0.0237338	0.0291696	0.415846	1	-0.152964	0.27485	0.577846	1
cg03022285	chr3	50215193	Open sea	SLC38A3	-0.14322	0.0223327	1.42685e-10	8.47733e-05	-0.0720014	0.0364807	0.0484173	1	0.0241893	0.28737	0.932917	1
cg14866117	chr20	885310	Island	ANGPT4	0.022073	0.00344289	1.44387e-10	8.57845e-05	-0.00418846	0.0169725	0.805079	1	0.0517228	0.0594455	0.384252	1
cg25499552	chr1	169461018	Open sea	CCDC181	-0.0749328	0.011688	1.44507e-10	8.58555e-05	0.00394787	0.0217895	0.856225	1	0.130518	0.198787	0.511456	1
cg11566154	chr6	79869658	Open sea		0.0297921	0.00464711	1.44667e-10	8.59506e-05	0.000886138	0.00972537	0.9274	1	-0.05041	0.0912629	0.580701	1
cg20923877	chr4	184399671	Open sea	IRF2	-0.138826	0.0216586	1.45772e-10	8.6607e-05	0.029464	0.110068	0.78894	1	0.100785	0.380683	0.791203	1
cg20206451	chr22	35314753	Open sea	TOM1	-0.139118	0.0217104	1.47539e-10	8.76562e-05	-0.0813638	0.0598756	0.174184	1	-0.0045014	0.325592	0.988969	1
cg17711787	chr6	167932537	Open sea	MLLT4	-0.060757	0.00948228	1.47998e-10	8.79289e-05	0.012702	0.0230046	0.580844	1	0.0573869	0.291548	0.843956	1
cg26983544	chr5	79488200	Open sea	HOMER1	-0.100037	0.0156144	1.48703e-10	8.83474e-05	0.101411	0.0340485	0.00289716	1	0.50164	0.285688	0.0791054	1
cg20108600	chr8	124452305	Open sea	TRMT12	-0.0936237	0.0146152	1.49451e-10	8.8792e-05	0.051296	0.028113	0.0680558	1	0.206183	0.226179	0.361983	1
cg14489470	chr12	121442250	Island	KDM2B	-0.102265	0.0159678	1.50896e-10	8.96505e-05	0.041995	0.016117	0.00917051	1	0.313523	0.13838	0.0234723	1
cg25764931	chr19	53992270	Shore	CACNG6	-0.0827995	0.012929	1.51197e-10	8.98292e-05	-0.0284223	0.0365795	0.437158	1	0.104841	0.229653	0.648016	1
cg15666720	chr3	126491354	Open sea	UROC1	-0.0844319	0.0131843	1.51407e-10	8.99536e-05	-0.0252597	0.0521483	0.628116	1	-0.0612184	0.259609	0.81358	1
cg07873590	chr19	17747488	Shore	FCHO1	0.0195464	0.00305239	1.51727e-10	9.01438e-05	0.00537529	0.0047958	0.262359	1	0.0367247	0.0530586	0.488841	1
cg08461339	chr2	240519809	Shore	ANKMY1	0.120727	0.0188529	1.51732e-10	9.01462e-05	-0.0664784	0.0812235	0.413093	1	0.308058	0.354138	0.384365	1
cg09232958	chr12	122268895	Shelf		-0.113973	0.0177984	1.51787e-10	9.01791e-05	0.0667919	0.0205126	0.00112941	1	0.681674	0.17709	0.000118449	0.37418
cg03351518	chr2	9807259	Open sea		0.082347	0.0128602	1.52112e-10	9.03719e-05	-0.000603822	0.0216773	0.977778	1	0.633658	0.505316	0.209848	1
cg27656973	chr17	7290841	Shore	YBX2	-0.0764527	0.0119415	1.53068e-10	9.09396e-05	0.00733147	0.0485211	0.879898	1	0.408501	0.180678	0.0237632	1
cg18977423	chr2	178531960	Open sea	TTN;TTN-AS1	-0.162318	0.0253541	1.53313e-10	9.10851e-05	0.135088	0.0568028	0.0173978	1	-0.115264	0.355547	0.745796	1
cg15501231	chr6	31769852	Open sea	VWA7	-0.0669984	0.0104653	1.53419e-10	9.11482e-05	0.0066539	0.0147212	0.651274	1	-0.117981	0.123381	0.338955	1
cg26380711	chr13	66659843	Open sea	PCDH9	-0.133364	0.0208333	1.53869e-10	9.14151e-05	0.0936785	0.0427651	0.0284856	1	0.00233833	0.770367	0.997578	1
cg08057698	chr6	30600905	Open sea	PPP1R10	-0.0698773	0.0109159	1.53922e-10	9.14466e-05	0.034586	0.0251889	0.169732	1	0.184354	0.144661	0.202526	1
cg13556554	chr15	52563780	Open sea	ARPP19	-0.139841	0.0218454	1.53929e-10	9.14503e-05	0.0363708	0.0557252	0.513961	1	0.159661	0.332914	0.631522	1
cg21715536	chr19	1395519	Shelf	NDUFS7;AC005329.7	-0.142202	0.0222161	1.54498e-10	9.17886e-05	0.0491907	0.0265654	0.064071	1	0.226633	0.232383	0.329433	1
cg17330295	chr6	31779248	Open sea	VARS;Y_RNA	-0.0759736	0.0118697	1.5471e-10	9.1914e-05	-0.00295801	0.0157069	0.850621	1	0.136233	0.154081	0.37661	1
cg12838631	chr16	2973520	Shelf	PKMYT1	0.0790337	0.0123491	1.5542e-10	9.23358e-05	0.0282459	0.0214398	0.187686	1	0.139286	0.235178	0.553677	1
cg00890916	chr20	31571029	Shelf	HM13;HM13-AS1	0.14195	0.0221847	1.56846e-10	9.31827e-05	-0.00951049	0.0259525	0.714023	1	0.185569	0.236878	0.433394	1
cg08940143	chr11	65869943	Shelf	EFEMP2	-0.0651946	0.010189	1.56907e-10	9.32189e-05	0.00324341	0.0178094	0.85549	1	0.343612	0.227821	0.131489	1
cg06689388	chr16	2760373	Shore	SRRM2	-0.0390484	0.00610279	1.56957e-10	9.32487e-05	0.00690856	0.0121804	0.570589	1	0.163989	0.119635	0.170454	1
cg02234281	chr10	25502008	Open sea	GPR158	-0.0680874	0.0106415	1.57109e-10	9.33387e-05	0.0488691	0.0195905	0.0126124	1	0.0597558	0.178169	0.737332	1
cg25982561	chr11	22674761	Open sea	GAS2	-0.121342	0.0189648	1.57158e-10	9.33677e-05	-0.023905	0.0269254	0.374635	1	0.151386	0.209051	0.468968	1
cg21545548	chr6	26296346	Open sea		-0.121712	0.0190238	1.57536e-10	9.35921e-05	-0.0174436	0.0374928	0.641751	1	0.120106	0.339118	0.723211	1
cg15086142	chr20	49906178	Island	SPATA2	0.0407227	0.00636547	1.58007e-10	9.38717e-05	-0.0185799	0.0108809	0.0877172	1	-0.0168022	0.0943366	0.858637	1
cg19072837	chr19	3927955	Open sea	ATCAY	-0.134012	0.0209502	1.58764e-10	9.43213e-05	-0.0201043	0.100932	0.842117	1	0.411095	0.400425	0.304587	1
cg21248520	chr16	720191	Shore	FAM173A;MSLN	-0.0378882	0.0059234	1.59126e-10	9.45362e-05	-0.00842381	0.00997183	0.398245	1	-0.143607	0.116605	0.21811	1
cg08723571	chr1	228220100	Shelf	OBSCN	-0.11152	0.0174362	1.59601e-10	9.48183e-05	0.00320297	0.0228624	0.888583	1	0.06376	0.189739	0.736841	1
cg23184372	chr12	122064226	Open sea	AC156455.1	-0.122512	0.0191551	1.59707e-10	9.48807e-05	0.150609	0.0323265	3.17737e-06	0.00984986	0.0108536	0.321526	0.973071	1
cg16327482	chr19	10115662	Island	EIF3G	-0.0449353	0.00702597	1.5992e-10	9.50071e-05	-0.00972244	0.0254018	0.701908	1	0.159764	0.122741	0.19304	1
cg14609139	chr9	136097893	Shore		-0.12718	0.0198895	1.61263e-10	9.5805e-05	0.0102421	0.032693	0.754068	1	0.389849	0.205096	0.0573272	1
cg06493930	chr11	22668267	Shore	GAS2	-0.0913942	0.014294	1.61723e-10	9.6078e-05	0.0404071	0.025164	0.10833	1	0.425962	0.232106	0.0664755	1
cg07592254	chr8	62532190	Open sea	NKAIN3	-0.102849	0.0160861	1.61929e-10	9.62003e-05	0.0054121	0.0599908	0.928116	1	0.185635	0.307425	0.54595	1
cg10846328	chr2	127060554	Island	BIN1	-0.254182	0.0397576	1.62349e-10	9.645e-05	-0.0234243	0.0341529	0.492798	1	0.0555367	0.369201	0.88043	1
cg16265859	chr1	19074574	Open sea	UBR4;RP5-1126H10.2	-0.108598	0.0169882	1.63142e-10	9.69206e-05	0.133149	0.0647533	0.0397587	1	0.805833	0.311538	0.009692	1
cg09215164	chr2	36368751	Open sea	CRIM1	-0.0332969	0.00520916	1.63742e-10	9.72767e-05	0.00830571	0.0113484	0.46424	1	0.0144373	0.213454	0.946075	1
cg17166998	chr3	47422524	Shelf	SCAP	-0.121574	0.0190219	1.6451e-10	9.77331e-05	0.00143265	0.0280109	0.959209	1	-0.200235	0.27743	0.470449	1
cg12841266	chr3	9552408	Island	LHFPL4	0.0853476	0.013354	1.64616e-10	9.77957e-05	0.0136607	0.0334728	0.68319	1	0.0801475	0.127798	0.530566	1
cg15000124	chr7	76347955	Open sea	YWHAG	-0.0982572	0.0153741	1.64723e-10	9.78591e-05	0.0232207	0.0471894	0.622667	1	0.216325	0.319469	0.498317	1
cg15731556	chr12	54589092	Shore	PPP1R1A	-0.0538965	0.00843337	1.64956e-10	9.79977e-05	0.0173505	0.0126572	0.170438	1	-0.107014	0.128905	0.406438	1
cg05573490	chr17	50696587	Open sea	ANKRD40;Y_RNA	-0.121087	0.0189497	1.65963e-10	9.85958e-05	0.102247	0.0307067	0.000869056	1	0.113372	0.245481	0.644198	1
cg09820525	chr20	45037325	Open sea	STK4	-0.0840496	0.0131548	1.66704e-10	9.90354e-05	0.0347506	0.0448485	0.438433	1	0.612623	0.408733	0.133917	1
cg10308345	chr13	102619934	Open sea	TPP2	-0.136829	0.0214154	1.66706e-10	9.90365e-05	0.163696	0.0365826	7.65158e-06	0.0236204	0.554146	0.365341	0.129319	1
cg25683744	chr12	572157	Shelf	NINJ2	-0.0934679	0.0146293	1.66895e-10	9.91489e-05	-0.0170949	0.0349642	0.624895	1	-0.352839	0.330398	0.285556	1
cg16769381	chr11	46369502	Shelf	DGKZ	-0.0901708	0.0141137	1.67099e-10	9.92697e-05	-0.0059911	0.0445891	0.893116	1	0.292316	0.151838	0.0542066	1
cg10033502	chr2	151640229	Open sea	NEB	-0.127551	0.0199699	1.69009e-10	0.000100404	0.115107	0.036575	0.00164868	1	0.425127	0.31671	0.179491	1
cg01310482	chr7	101952859	Open sea	CUX1	-0.166471	0.026064	1.69148e-10	0.000100486	0.0770069	0.0337744	0.0226054	1	-0.0129179	0.465215	0.977847	1
cg26954135	chr4	139031005	Open sea	ELF2;CCRN4L	-0.0832998	0.0130425	1.6939e-10	0.00010063	0.0400412	0.0217001	0.0650076	1	-0.139863	0.245599	0.569032	1
cg18691434	chr7	100177801	Island	STAG3;GPC2	0.0274613	0.0043014	1.72215e-10	0.000102308	-0.0124669	0.0196895	0.526619	1	-0.069491	0.0967316	0.472517	1
cg03596877	chr6	30600890	Open sea	PPP1R10	-0.133819	0.0209624	1.72783e-10	0.000102646	0.0428322	0.0203155	0.0350002	1	0.101813	0.184157	0.580358	1
cg17738733	chr7	135148582	Open sea	TMEM140;CYREN	-0.0669533	0.0104885	1.73076e-10	0.00010282	0.0239611	0.021298	0.260571	1	-0.251475	0.227223	0.268411	1
cg02871925	chr3	50358218	Shore	TMEM115;CYB561D2;XXcos-LUCA11.5	-0.0673773	0.0105559	1.73758e-10	0.000103225	0.0148511	0.0223833	0.507015	1	-0.0533721	0.116132	0.645817	1
cg05170183	chr7	55516693	Open sea	VOPP1	-0.0282792	0.00443059	1.73967e-10	0.000103349	0.0200498	0.0193049	0.298998	1	0.0678613	0.0725539	0.349622	1
cg00887255	chr6	31632782	Shore	PRRC2A;MIR6832	-0.0777213	0.0121779	1.7459e-10	0.000103718	0.0139156	0.0223958	0.534372	1	0.176262	0.195112	0.36632	1
cg06707286	chr15	101469989	Open sea	PCSK6	-0.0895798	0.0140361	1.74668e-10	0.000103764	0.0630365	0.0461478	0.171949	1	0.302039	0.231944	0.192845	1
cg14674720	chr2	218963207	Island	AC097468.7	0.0556671	0.00872345	1.75577e-10	0.000104305	0.00749526	0.0176845	0.671688	1	-0.00351714	0.0720605	0.961072	1
cg08343820	chr2	27717204	Shore	LINC01460	-0.108142	0.0169468	1.75682e-10	0.000104367	0.0469666	0.0271134	0.0832328	1	0.452464	0.268748	0.0922595	1
cg09501305	chr19	18461788	Island	ELL	-0.162426	0.0254539	1.75709e-10	0.000104383	0.0543505	0.0246119	0.0272236	1	0.103092	0.211001	0.625135	1
cg20162371	chr17	1800555	Open sea	SMYD4	-0.147894	0.0231774	1.75973e-10	0.00010454	-0.0404015	0.0293895	0.169227	1	0.0699187	0.300039	0.815736	1
cg15834202	chr5	59570091	Open sea	PDE4D	-0.099567	0.015605	1.76564e-10	0.00010489	-0.0357318	0.0865803	0.679826	1	0.125076	0.25589	0.624993	1
cg01797501	chr12	65278143	Shore	MSRB3	-0.0761327	0.0119329	1.77021e-10	0.000105161	0.084258	0.0227794	0.000216566	0.650565	0.377398	0.378561	0.318799	1
cg18064714	chr7	20784936	Island	SP8	0.0329071	0.00515784	1.7708e-10	0.000105196	0.0138055	0.0139083	0.3209	1	-0.0247316	0.0790131	0.754276	1
cg12776156	chr11	848043	Shore	TSPAN4	-0.0617627	0.00968186	1.7799e-10	0.000105737	-0.0146045	0.013378	0.274972	1	-0.02309	0.115834	0.841999	1
cg21238257	chr13	113483944	Open sea	DCUN1D2	-0.252925	0.0396519	1.78687e-10	0.00010615	0.0735861	0.0591901	0.213788	1	-0.147371	0.323838	0.649055	1
cg06338550	chr7	29809797	Shelf	WIPF3	-0.0781517	0.0122544	1.80058e-10	0.000106965	0.0521152	0.0493453	0.290908	1	0.379024	0.214301	0.0769518	1
cg26702236	chr10	73497637	Shore	USP54;PPP3CB-AS1	-0.118498	0.0185809	1.801e-10	0.00010699	0.123429	0.0242603	3.62486e-07	0.00112878	0.0332277	0.243234	0.891341	1
cg07164211	chr7	82445083	Shore	CACNA2D1	-0.213067	0.0334108	1.80357e-10	0.000107142	-0.0365129	0.0582764	0.530957	1	0.182573	0.335927	0.586793	1
cg00762738	chr1	205810904	Shore	SLC41A1	-0.0960757	0.0150674	1.81327e-10	0.000107718	-0.0797301	0.0493589	0.106243	1	0.280751	0.282449	0.320227	1
cg12255505	chr12	124378531	Open sea	NCOR2	-0.0782593	0.0122737	1.81562e-10	0.000107857	0.020204	0.019275	0.294547	1	0.129848	0.285849	0.649647	1
cg22607922	chr12	110613286	Shore	TCTN1	-0.10619	0.0166572	1.82914e-10	0.000108661	-0.00185011	0.0314589	0.953103	1	-0.0345103	0.567986	0.951551	1
cg19021738	chr19	9406927	Island		0.0377438	0.0059208	1.83213e-10	0.000108838	-0.0159413	0.0220099	0.468895	1	-0.0899447	0.0982237	0.359818	1
cg22145996	chr1	110039836	Open sea	STRIP1	-0.102249	0.0160401	1.83469e-10	0.00010899	0.00657228	0.0408355	0.872136	1	0.143245	0.210567	0.496325	1
cg05744602	chr17	81907816	Shelf	PCYT2	-0.0909469	0.0142719	1.86017e-10	0.000110504	0.0424043	0.0256019	0.097662	1	0.120561	0.240898	0.616748	1
cg21376004	chr12	54292692	Open sea	NFE2;RP11-968A15.8	-0.0691313	0.0108485	1.86026e-10	0.000110508	0.0100807	0.0363332	0.781432	1	0.651621	0.184285	0.000406323	1
cg16078597	chr6	170535315	Open sea	PSMB1	-0.0399809	0.00627435	1.86431e-10	0.000110749	-0.0144707	0.0162518	0.373248	1	-0.0365589	0.100199	0.715213	1
cg25221975	chr3	13621943	Open sea	FBLN2	0.0737514	0.0115755	1.87409e-10	0.00011133	0.0263929	0.0345743	0.445244	1	0.0399352	0.215329	0.852867	1
cg15128876	chr1	161176282	Shore	PPOX;B4GALT3	-0.134446	0.0211064	1.89096e-10	0.000112332	0.0510734	0.0280577	0.068714	1	0.343901	0.182328	0.0592727	1
cg24490338	chr1	154191577	Open sea	TPM3	-0.111287	0.0174711	1.89287e-10	0.000112445	-0.0161314	0.0376746	0.668523	1	-0.00172391	0.282385	0.995129	1
cg18149207	chr1	151833157	Open sea	RORC	-0.057605	0.0090437	1.8949e-10	0.000112565	-0.0101423	0.02314	0.661168	1	0.386206	0.149945	0.0100051	1
cg07531636	chr1	37991832	Shore	SF3A3	-0.159329	0.0250153	1.89919e-10	0.00011282	0.0911835	0.0421921	0.0306838	1	1.1195	0.414175	0.00687262	1
cg09373102	chr16	30845278	Open sea	BCL7C	-0.101924	0.0160056	1.91488e-10	0.000113752	-0.00429326	0.0491718	0.930424	1	0.363887	0.191615	0.0575579	1
cg23027580	chr8	66177277	Island	CRH	0.0391618	0.00615002	1.91806e-10	0.000113941	0.0184306	0.00898637	0.040272	1	0.0568109	0.104081	0.585181	1
cg24359358	chr1	77892739	Shelf	NEXN	-0.100554	0.0157918	1.92153e-10	0.000114147	0.0694098	0.0368814	0.0598401	1	-0.0122645	0.206642	0.952672	1
cg13552712	chr1	41364310	Shore	FOXO6	0.108125	0.0169889	1.95993e-10	0.000116427	0.0482989	0.0246914	0.0504535	1	0.129859	0.312702	0.677937	1
cg04684267	chr19	58183134	Island	ZNF274	0.0626316	0.00984191	1.96864e-10	0.000116945	-0.0187605	0.00898011	0.0366974	1	-0.182388	0.0875661	0.0372644	1
cg13956700	chr17	29124994	Open sea	MYO18A	-0.134316	0.0211067	1.96971e-10	0.000117008	0.0219827	0.0574651	0.702061	1	0.0983879	0.249556	0.693395	1
cg07203024	chr1	228372902	Open sea	OBSCN	-0.071909	0.0113007	1.97573e-10	0.000117365	0.0124753	0.0199388	0.531524	1	-0.0451476	0.177547	0.799275	1
cg21861265	chr1	30985090	Open sea	PUM1	-0.0250092	0.0039303	1.9761e-10	0.000117388	-0.00375479	0.0197133	0.848941	1	0.161379	0.157831	0.306554	1
cg27521206	chr8	102293761	Open sea	UBR5	-0.112558	0.0176927	1.99343e-10	0.000118416	0.0324003	0.0828514	0.695749	1	0.195562	0.266992	0.463886	1
cg23955575	chr7	151130792	Open sea	AGAP3	0.0880148	0.0138349	1.99411e-10	0.000118457	0.0500808	0.0201909	0.0131247	1	-0.056394	0.355686	0.874023	1
cg09015968	chr10	75110105	Shore	DUSP13;SAMD8	-0.0943015	0.0148235	1.99628e-10	0.000118585	0.0835954	0.0343264	0.0148791	1	0.312083	0.224854	0.165157	1
cg02085953	chr2	96536522	Shore	ARID5A	-0.0393067	0.00617879	1.99714e-10	0.000118636	0.00773384	0.0254278	0.761014	1	-0.031474	0.141984	0.824569	1
cg03894557	chr15	52559194	Open sea	ARPP19	-0.0844127	0.0132722	2.01577e-10	0.000119743	0.0199316	0.0302807	0.510392	1	0.130925	0.217921	0.54798	1
cg09022921	chr1	6588948	Open sea	ZBTB48	-0.110905	0.0174385	2.02042e-10	0.000120019	0.0847576	0.0372289	0.0228064	1	-0.216917	0.299745	0.469268	1
cg18213653	chr12	112167929	Open sea	HECTD4	0.0405675	0.00637896	2.02309e-10	0.000120177	-0.0168358	0.0127795	0.187702	1	0.010661	0.111501	0.923828	1
cg16608731	chr17	29043969	Open sea	PIPOX	0.0731265	0.0114988	2.02394e-10	0.000120228	0.0371857	0.0228516	0.10368	1	0.291989	0.192492	0.129294	1
cg08317263	chr5	151223607	Shore	GM2A;CCDC69	-0.0267203	0.00420201	2.03156e-10	0.00012068	0.00307183	0.00955258	0.747778	1	-0.215446	0.0695912	0.00196233	1
cg10105623	chr19	34403052	Shore	PDCD2L;RP11-618P17.4	-0.024427	0.00384137	2.03166e-10	0.000120685	0.00991985	0.00589219	0.0922671	1	0.132065	0.0581944	0.0232453	1
cg09064697	chr16	15608429	Open sea	C16orf45;CTB-193M12.1;MARF1	-0.141725	0.0222902	2.04193e-10	0.000121296	0.0768732	0.0387236	0.0471246	1	0.546583	0.375382	0.145373	1
cg04970434	chr17	4934800	Open sea	GP1BA	-0.108065	0.0169982	2.05169e-10	0.000121875	0.030263	0.0530695	0.568506	1	0.902466	0.206145	1.1987e-05	0.0378909
cg22213142	chr1	160204191	Shore	RP11-536C5.7;AL121987.1;PEA15	-0.183927	0.0289324	2.05555e-10	0.000122104	0.0808006	0.0244666	0.000958338	1	0.630101	0.26104	0.0157866	1
cg05789420	chr18	76932278	Open sea	ZNF236	-0.050047	0.00787566	2.08902e-10	0.000124092	0.0100183	0.0263878	0.704199	1	0.0106377	0.139797	0.939345	1
cg21695089	chr17	81299617	Shelf		0.076657	0.0120639	2.09477e-10	0.000124434	-0.00268188	0.0242775	0.912039	1	-0.0227503	0.219061	0.917285	1
cg21825196	chr1	221739826	Shelf	DUSP10	-0.134153	0.0211125	2.09493e-10	0.000124443	0.0728598	0.12157	0.548956	1	0.560516	0.34781	0.107059	1
cg23274381	chr19	15451118	Shore	WIZ	-0.0466448	0.00734262	2.11695e-10	0.000125751	0.0263403	0.0162005	0.103972	1	0.396739	0.140836	0.00484713	1
cg06787004	chr22	19951457	Open sea	COMT	-0.138232	0.0217606	2.11956e-10	0.000125906	0.00715175	0.033799	0.832422	1	0.405381	0.278129	0.144971	1
cg27078527	chr14	100346975	Open sea	WARS;RP11-638I2.8	0.0556316	0.00875759	2.12001e-10	0.000125932	0.0298547	0.0463574	0.519568	1	-0.101327	0.270672	0.708142	1
cg13526071	chr2	202294685	Open sea	NOP58	-0.139528	0.0219649	2.12081e-10	0.000125979	0.115215	0.0360134	0.00137802	1	0.0176629	0.586005	0.975954	1
cg14727798	chr2	178704426	Open sea	TTN;TTN-AS1	-0.150173	0.023642	2.12584e-10	0.000126278	0.108885	0.0410001	0.00791397	1	0.186284	0.39847	0.640145	1
cg24849872	chr17	16568808	Island	ZNF287	0.0353631	0.00556842	2.14414e-10	0.000127365	-0.000253794	0.0240275	0.991572	1	0.077557	0.146217	0.595817	1
cg18460466	chr1	154191953	Open sea	TPM3	-0.085413	0.0134529	2.16661e-10	0.000128699	0.00824426	0.0217852	0.705108	1	-0.147914	0.237213	0.532923	1
cg13319825	chr2	84975096	Shelf	KCMF1	-0.0877993	0.0138297	2.17277e-10	0.000129065	0.0291498	0.0245894	0.235836	1	0.309712	0.393017	0.430675	1
cg08409562	chr6	31770107	Open sea	VWA7	-0.139709	0.0220066	2.17393e-10	0.000129134	0.0344206	0.0324609	0.288975	1	0.0306263	0.22938	0.893784	1
cg04553793	chr2	24970967	Shore	DNAJC27-AS1;SNORD14;DNAJC27	-0.0993234	0.0156458	2.17776e-10	0.000129361	-0.0268044	0.133561	0.84094	1	0.582492	0.240762	0.0155476	1
cg15298791	chr10	29538593	Open sea	SVIL	-0.0588299	0.00926843	2.19067e-10	0.000130127	0.0118064	0.00915364	0.19712	1	0.0949311	0.098618	0.335741	1
cg01846589	chr10	69898469	Open sea	COL13A1	0.0935167	0.0147347	2.1997e-10	0.000130664	0.0270918	0.0369906	0.463927	1	0.0951041	0.372417	0.798437	1
cg00843631	chr22	21967006	Open sea	TOP3B;LL22NC03-86G7.1	-0.130917	0.0206296	2.20871e-10	0.000131199	-0.0719804	0.0438014	0.100314	1	-0.12609	0.346148	0.715659	1
cg08490364	chr17	35613309	Open sea	AP2B1	-0.146291	0.0230542	2.21709e-10	0.000131696	0.032343	0.0243714	0.184479	1	0.317869	0.232636	0.171819	1
cg01235963	chr16	28900826	Island	ATP2A1	-0.0934285	0.0147277	2.24265e-10	0.000133214	0.0550556	0.0186212	0.00311038	1	0.135793	0.266264	0.610057	1
cg11401606	chr4	16169986	Open sea	TAPT1	-0.0582922	0.00919082	2.26148e-10	0.000134332	0.0283479	0.0147905	0.0552854	1	0.153509	0.129162	0.234636	1
cg16830475	chr21	43639976	Open sea	HSF2BP	-0.106818	0.0168422	2.26377e-10	0.000134468	0.0576457	0.069134	0.40438	1	-0.230884	0.462218	0.617418	1
cg02879967	chr11	14455651	Open sea	COPB1	-0.149747	0.0236125	2.27017e-10	0.000134848	0.110411	0.0331157	0.000855807	1	0.126337	0.375259	0.736368	1
cg03748806	chr1	244195266	Open sea		-0.0623606	0.00983385	2.27649e-10	0.000135223	0.03687	0.0333516	0.268944	1	0.19333	0.188917	0.306138	1
cg03784994	chr11	1534819	Open sea		-0.149621	0.0235948	2.27905e-10	0.000135375
cg11053466	chr12	6539603	Shore	IFFO1;RP5-940J5.9	-0.0656643	0.0103552	2.27951e-10	0.000135402	0.0924871	0.0204632	6.19339e-06	0.0191376	0.435851	0.1831	0.0172943	1
cg11072723	chr12	112022768	Open sea	ERP29	-0.0481816	0.00759895	2.28919e-10	0.000135977	0.00512821	0.0132825	0.699432	1	0.100683	0.133047	0.449203	1
cg27417718	chr12	123475131	Open sea	RP11-972P1.7;RILPL1	-0.135312	0.021346	2.31276e-10	0.000137377	0.0569089	0.055784	0.307649	1	0.533992	0.288701	0.0643655	1
cg21998184	chr5	141523726	Open sea	DIAPH1	-0.0673861	0.0106344	2.34828e-10	0.000139487	0.0141674	0.0208533	0.496895	1	-0.00412802	0.339886	0.99031	1
cg21834032	chr13	113454117	Open sea	ADPRHL1	-0.088109	0.0139051	2.35113e-10	0.000139656	0.0245984	0.0219245	0.26188	1	0.320472	0.168883	0.05775	1
cg23114828	chr18	14922986	Open sea		0.087202	0.0137631	2.35903e-10	0.000140125	-0.0593908	0.0453393	0.190224	1	0.135744	0.275629	0.622376	1
cg23517605	chr6	3228130	Island	TUBB2B	0.020636	0.00325717	2.36478e-10	0.000140466	-0.000659317	0.00574277	0.908597	1	-0.0740399	0.0582941	0.204045	1
cg27418891	chr2	190657826	Open sea	NAB1	0.0857985	0.0135424	2.36484e-10	0.000140469	0.0637766	0.0224158	0.0044388	1	0.880123	0.236148	0.000193773	0.611936
cg18684863	chr4	185457515	Open sea	CCDC110	-0.0990726	0.0156377	2.36568e-10	0.000140519	0.0146601	0.0935524	0.875478	1	0.44006	0.321599	0.171203	1
cg02167950	chr3	126433179	Open sea	CCDC37;RP11-203H19.2	-0.0769095	0.0121394	2.36569e-10	0.000140519	-0.0703087	0.0192616	0.000262037	0.782706	0.0173076	0.191018	0.927805	1
cg22029587	chr2	233060290	Shore	INPP5D	0.094853	0.0149728	2.37305e-10	0.000140956	-0.0198108	0.0317247	0.532326	1	-0.308919	0.280471	0.27071	1
cg27653962	chr7	28472428	Open sea	CREB5	-0.0811998	0.0128197	2.3889e-10	0.000141897	-0.0284828	0.0161893	0.0785158	1	0.0596311	0.151766	0.694382	1
cg10906669	chr2	62708415	Shelf	EHBP1	-0.071545	0.011297	2.40338e-10	0.000142757	0.0131599	0.0121111	0.277216	1	0.129465	0.115499	0.26232	1
cg13791971	chr9	95183301	Open sea	FANCC	-0.0870638	0.01375	2.42103e-10	0.000143805	0.0217304	0.0233729	0.352513	1	0.715993	0.219065	0.00108155	1
cg00940380	chr17	67056091	Open sea	CACNG1	-0.0316517	0.0049991	2.42816e-10	0.000144229	0.00292144	0.00807225	0.717418	1	0.0672278	0.0707409	0.34194	1
cg11786966	chr1	64042559	Open sea	ROR1	-0.138553	0.0218842	2.43273e-10	0.0001445	0.0426831	0.0376829	0.257344	1	0.188958	0.383795	0.622479	1
cg05371791	chr2	240519468	Shore	ANKMY1	0.0972132	0.0153564	2.44408e-10	0.000145174	-0.0429492	0.0474299	0.365185	1	0.347875	0.27793	0.210693	1
cg20633370	chr17	944336	Shelf	NXN	-0.125936	0.0198942	2.44673e-10	0.000145331	0.0947481	0.0307921	0.00209078	1	0.124624	0.242761	0.607698	1
cg16414691	chr3	98815244	Open sea	ST3GAL6;DCBLD2	-0.0640151	0.0101131	2.45335e-10	0.000145724	0.00614566	0.0272888	0.821817	1	0.193627	0.175341	0.26947	1
cg17833742	chr16	31456998	Shore	ARMC5;RP11-452L6.5	-0.087457	0.0138176	2.4614e-10	0.000146202	0.0311765	0.047962	0.515676	1	0.508922	0.223324	0.0226758	1
cg17653670	chr11	72353095	Open sea	RP11-45F15.1;RP11-45F15.2;CLPB	0.112222	0.0177315	2.46815e-10	0.000146603	0.0492573	0.057038	0.387814	1	0.42845	0.402459	0.287065	1
cg21962720	chr15	22989819	Open sea	TUBGCP5	-0.12745	0.0201394	2.47744e-10	0.000147154	0.0231508	0.0403356	0.565998	1	0.477601	0.31378	0.127987	1
cg01966732	chr7	130895530	Open sea	AC058791.1;AC016831.7	-0.0585263	0.0092483	2.47837e-10	0.000147209	0.00661218	0.0164096	0.686988	1	0.0585539	0.157307	0.709723	1
cg14275235	chr7	44061678	Shelf	DBNL	-0.149591	0.0236411	2.48981e-10	0.000147888	0.0631163	0.0270552	0.0196552	1	0.317276	0.292677	0.278344	1
cg08501334	chr14	104083121	Shelf		-0.100556	0.0158932	2.50014e-10	0.000148502	0.0199539	0.0238086	0.401976	1	0.177031	0.256446	0.489991	1
cg27639080	chr12	49566579	Shore	MCRS1	-0.137901	0.0217965	2.50384e-10	0.000148721	-0.013112	0.0850342	0.877455	1	0.420887	0.271807	0.121508	1
cg04579548	chr2	239152443	Open sea	HDAC4	-0.149155	0.0235772	2.51175e-10	0.000149191	0.0310474	0.0403907	0.442086	1	0.0584597	0.430937	0.892092	1
cg04806177	chr16	1941445	Shore	MSRB1	-0.165643	0.0261892	2.53473e-10	0.000150556	-0.0371828	0.0384519	0.333546	1	0.0708693	0.315819	0.822447	1
cg05549498	chr12	121857603	Open sea	HPD	0.0618095	0.00977286	2.53876e-10	0.000150795	-0.0466504	0.0178264	0.00887246	1	-0.192654	0.174121	0.268538	1
cg00774149	chr3	52221704	Island	RP11-330H6.5;TLR9	0.0546336	0.00863829	2.53908e-10	0.000150814	0.0527054	0.0229834	0.0218367	1	0.167871	0.204418	0.411525	1
cg02975204	chr22	41518461	Open sea	ACO2	-0.120884	0.0191135	2.53973e-10	0.000150852	0.0395254	0.0203144	0.0516933	1	0.103552	0.205531	0.614382	1
cg12739070	chr4	145774562	Open sea	ZNF827	-0.0564583	0.00892695	2.54081e-10	0.000150916	-0.00951211	0.0138094	0.49094	1	0.0693527	0.141256	0.623447	1
cg24799175	chr7	45104474	Open sea	TBRG4;SNORA5A	-0.0963443	0.0152341	2.54448e-10	0.000151134					-0.0511404	0.29137	0.860673	1
cg07280897	chr10	86677707	Open sea	LDB3	-0.167606	0.0265027	2.54685e-10	0.000151274	0.079969	0.0349527	0.0221421	1	-0.161005	0.328437	0.62398	1
cg08448039	chr7	133433141	Open sea	EXOC4	-0.0306729	0.00485019	2.54764e-10	0.000151321	0.0056774	0.00715644	0.427587	1	0.0348165	0.0748798	0.641957	1
cg12136256	chr1	183983661	Open sea	COLGALT2	-0.107524	0.0170036	2.55524e-10	0.000151772	0.0632733	0.0315098	0.0446377	1	0.133318	0.231244	0.56426	1
cg14845865	chr3	113748079	Shore	ATP6V1A;RP11-271C24.2	-0.10294	0.016279	2.5572e-10	0.000151888	0.0223654	0.028757	0.436723	1	0.132971	0.290094	0.646686	1
cg04386144	chr6	44002737	Island	C6orf223;RP5-1120P11.1	0.0186941	0.00295692	2.57922e-10	0.000153195	-0.004106	0.00501458	0.412893	1	-0.118713	0.047051	0.0116333	1
cg11976592	chr6	75368470	Open sea	RP11-415D17.3;FILIP1	-0.0529751	0.00837944	2.58152e-10	0.000153332	-0.00227054	0.0159467	0.886777	1	0.149849	0.134686	0.26589	1
cg25413459	chr12	5369115	Open sea	RP11-1038A11.2;RP11-1038A11.3	-0.146638	0.0232006	2.60845e-10	0.000154931	-0.0093136	0.0268008	0.728206	1	-0.020014	0.282321	0.943485	1
cg16619721	chr3	161224993	Shelf	NMD3	-0.061197	0.00968282	2.61293e-10	0.000155197	0.028459	0.0183044	0.120004	1	0.160324	0.160117	0.316687	1
cg09106303	chr6	41068932	Shelf	OARD1	-0.0676446	0.010703	2.61298e-10	0.0001552	0.0193453	0.0118761	0.103327	1	0.197838	0.102409	0.0533776	1
cg14530143	chr11	122308819	Open sea	MIR100HG	-0.243129	0.0384708	2.61834e-10	0.000155518	0.0608629	0.0721133	0.398675	1	0.332231	0.343974	0.334114	1
cg02509979	chr17	50696573	Open sea	ANKRD40;Y_RNA	-0.176179	0.0278803	2.63077e-10	0.000156256	0.061556	0.0301254	0.0410204	1	0.154382	0.302892	0.610266	1
cg24142633	chr17	56815915	Open sea	C17orf67	0.0674671	0.0106777	2.6414e-10	0.000156887	-0.00859327	0.021232	0.685675	1	0.0118095	0.29325	0.967877	1
cg05271255	chr17	81863465	Shelf		-0.0846145	0.0133942	2.66252e-10	0.000158141	0.00693611	0.0212345	0.743938	1	-0.0241241	0.270809	0.929017	1
cg15688713	chr3	100263547	Shelf	TBC1D23	-0.126924	0.020094	2.6752e-10	0.000158894	0.0300343	0.0367829	0.414198	1	0.397456	0.237516	0.0942515	1
cg12598730	chr7	106569265	Open sea	CTB-111H14.1	-0.0756344	0.0119743	2.67696e-10	0.000158998	0.0566227	0.0608302	0.35194	1	0.249131	0.184595	0.177143	1
cg27060893	chr19	40339367	Open sea	C19orf47;Y_RNA	-0.0340505	0.00539134	2.68798e-10	0.000159653	-0.0043877	0.0119838	0.714264	1	0.023916	0.0860413	0.781043	1
cg04379563	chr16	87358469	Open sea	FBXO31	-0.161102	0.0255089	2.69255e-10	0.000159924	0.0811597	0.0344637	0.0185261	1	0.469571	0.343751	0.171932	1
cg19851487	chr19	49152259	Shore	HRC	-0.0686654	0.0108726	2.69345e-10	0.000159977	-0.0082525	0.0424857	0.845986	1	0.14696	0.215168	0.494605	1
cg05425310	chr6	56808049	Open sea	DST	-0.116045	0.0183761	2.70144e-10	0.000160451	0.0871071	0.0292468	0.00289813	1	0.371688	0.265878	0.162124	1
cg19368582	chr10	86956888	Open sea	MMRN2	0.0683862	0.0108296	2.70651e-10	0.000160752	-0.0171477	0.0231978	0.459786	1	-0.0415121	0.203881	0.838659	1
cg00921350	chr16	50667587	Open sea	SNX20;RP11-401P9.5	-0.11864	0.0187902	2.72061e-10	0.000161589					0.254992	0.370336	0.491112	1
cg11599864	chr6	38177687	Open sea	BTBD9	0.07239	0.0114661	2.72968e-10	0.000162128	-0.056621	0.0201487	0.00495175	1	0.0487152	0.195922	0.803635	1
cg14224196	chr9	131308157	Island	PPAPDC3	-0.248045	0.0392952	2.74848e-10	0.000163244	0.0501595	0.0336403	0.135948	1	-0.0311867	0.305152	0.918598	1
cg21790991	chr3	120418632	Open sea	FSTL1	-0.14847	0.0235243	2.76602e-10	0.000164285	0.0328767	0.0999887	0.742304	1	0.348803	0.251634	0.1657	1
cg14789529	chr1	206768118	Open sea	IL10	-0.0737492	0.0116858	2.77179e-10	0.000164628	0.0140806	0.017424	0.419023	1	0.0954189	0.118691	0.421439	1
cg12258344	chr2	47323388	Open sea	AC073283.4	-0.0667226	0.0105725	2.77346e-10	0.000164727	-0.00103306	0.0185338	0.955549	1	0.11818	0.146522	0.419915	1
cg08736129	chr19	35844116	Island	NPHS1	0.047074	0.00745937	2.77728e-10	0.000164953	-0.00491715	0.0103777	0.635628	1	-0.0714416	0.116436	0.539499	1
cg23811057	chr1	234772766	Open sea		-0.0781735	0.0123881	2.78397e-10	0.000165351	-0.0576812	0.079066	0.465677	1	0.0830827	0.236824	0.725723	1
cg14869088	chr11	6608214	Shelf	TAF10;ILK	-0.0849431	0.013461	2.78468e-10	0.000165392	0.0155187	0.01343	0.247875	1	0.0722895	0.131993	0.583914	1
cg06647751	chr10	86389566	Island		0.0370724	0.00587598	2.80586e-10	0.00016665	0.0184394	0.02917	0.527298	1	-0.189271	0.124406	0.128159	1
cg11836155	chr2	127056546	Shelf	BIN1	-0.07162	0.0113524	2.81204e-10	0.000167017	0.00838418	0.0111936	0.453846	1	0.0409643	0.11424	0.719909	1
cg21026663	chr6	26189005	Island	HIST1H4D	0.0158748	0.00251663	2.82704e-10	0.000167908	-0.00845064	0.00778982	0.277996	1	0.118189	0.166928	0.478932	1
cg03468597	chr3	134794654	Shore	EPHB1	-0.0252043	0.00399579	2.83205e-10	0.000168205	-0.00271457	0.0072319	0.707392	1	0.0304087	0.0662477	0.646223	1
cg15098643	chr19	29874533	Shore		-0.0940589	0.0149152	2.85914e-10	0.000169814	0.0738191	0.0243436	0.00242634	1	0.431542	0.206048	0.0362269	1
cg08214518	chr7	1950478	Shore	MAD1L1	0.0727919	0.0115441	2.87131e-10	0.000170536	-0.000857533	0.0420447	0.983728	1	0.237634	0.286024	0.406077	1
cg25525709	chr17	75501048	Shore	CASKIN2	0.0744946	0.0118143	2.87346e-10	0.000170663	0.035408	0.0225906	0.117025	1	0.259826	0.19089	0.173473	1
cg08839272	chr3	42688889	Shelf	KLHL40	-0.139569	0.0221346	2.87349e-10	0.000170665	-0.0440192	0.040953	0.282432	1	-0.198985	0.215668	0.356192	1
cg16087630	chr11	68122854	Shore	CHKA;CTD-2655K5.1	-0.0883528	0.0140123	2.87514e-10	0.000170763	-0.081133	0.0237881	0.000648075	1	0.078999	0.216779	0.715544	1
cg11649671	chr11	46494086	Open sea	AMBRA1	0.075012	0.0118968	2.8778e-10	0.000170921	-0.0481844	0.0276069	0.0809199	1	-0.815559	0.536824	0.128705	1
cg16150381	chr20	62554238	Shore	MIR1-1;MIR1-1HG	-0.108686	0.017238	2.88084e-10	0.0001711	0.0783122	0.0245851	0.00144576	1	0.194409	0.229958	0.397882	1
cg26406150	chr1	236739351	Open sea	ACTN2	-0.11144	0.0176759	2.88915e-10	0.000171594	0.064282	0.0285511	0.0243559	1	0.460041	0.247289	0.062838	1
cg14293102	chr19	2232170	Shore	DOT1L;PLEKHJ1	-0.270164	0.0428578	2.90552e-10	0.000172566	0.0871846	0.0346028	0.0117494	1	0.192686	0.266331	0.469383	1
cg03607117	chr3	53046423	Island	SFMBT1;RP11-5O17.1;RP11-894J14.5	0.0180456	0.00286278	2.90925e-10	0.000172787					-0.028362	0.0618392	0.646492	1
cg25303150	chr10	132398369	Shore	PWWP2B	-0.0637307	0.0101104	2.91001e-10	0.000172832	-0.00498672	0.0186759	0.789459	1	-0.123127	0.177859	0.488767	1
cg02537268	chr17	81692516	Shelf	MIR6786;HGS	-0.0153727	0.00243919	2.93105e-10	0.000174081	0.00422726	0.00289598	0.144372	1	0.0532201	0.0589907	0.366962	1
cg06772202	chr7	76049208	Shore	STYXL1;MDH2	-0.115624	0.0183513	2.96483e-10	0.000176087	0.0287744	0.0360952	0.425345	1	0.306254	0.325468	0.346723	1
cg20690235	chr10	73471596	Open sea	PPP3CB	-0.0683196	0.0108435	2.9671e-10	0.000176222	0.0210281	0.0117475	0.0734521	1	-0.0393768	0.284364	0.889866	1
cg04298668	chr8	22921851	Open sea	PEBP4	-0.0798292	0.0126703	2.96723e-10	0.000176229	0.001235	0.0156601	0.937142	1	0.143121	0.13742	0.29765	1
cg04194840	chr16	58511597	Shelf	NDRG4	-0.108275	0.0171852	2.9675e-10	0.000176245	0.0513217	0.0300698	0.0878686	1	0.234222	0.327145	0.474018	1
cg03339560	chr12	49963568	Shore	RP11-469H8.6;AQP5	0.0442324	0.00702117	2.97924e-10	0.000176942	0.00154846	0.0134823	0.908563	1	0.0856227	0.194056	0.659048	1
cg05229035	chr14	102502123	Open sea	ANKRD9;TECPR2	-0.0848268	0.0134666	2.99437e-10	0.00017784	0.063581	0.0272147	0.0194769	1	0.399121	0.241872	0.0989152	1
cg11055795	chr7	100882967	Shelf	SRRT	-0.0489134	0.00776569	3.00242e-10	0.000178318	0.00822231	0.0113237	0.46777	1	0.21368	0.0901757	0.0178076	1
cg16355431	chr1	154988472	Open sea	FLAD1	-0.0783806	0.0124442	3.00413e-10	0.000178419	0.020289	0.0174513	0.244989	1	0.347928	0.17978	0.052954	1
cg18187680	chr10	8053861	Island	GATA3-AS1;GATA3;RP11-379F12.3	0.0230517	0.00366018	3.01571e-10	0.000179106	0.00022801	0.013404	0.986428	1	-0.160283	0.0698457	0.0217434	1
cg19221489	chr20	49914116	Shore	SPATA2	-0.0680138	0.0107993	3.016e-10	0.000179124	0.000564854	0.0229427	0.980358	1	0.131146	0.179729	0.465582	1
cg27106643	chr18	79497351	Shore	RP11-196B3.2;NFATC1	0.123326	0.0195821	3.01723e-10	0.000179196	-0.0298109	0.0593396	0.615403	1	-0.0110233	0.255929	0.965644	1
cg02686048	chr2	151507795	Open sea	NEB;RIF1	-0.077508	0.012307	3.0173e-10	0.0001792	0.0131106	0.020791	0.528309	1	0.232195	0.240996	0.335306	1
cg00659931	chr15	101469919	Open sea	PCSK6	-0.107017	0.0169927	3.01829e-10	0.000179259	0.0631388	0.0307827	0.0402561	1	0.64394	0.283114	0.0229368	1
cg12352902	chr5	14297092	Open sea	TRIO	-0.183094	0.029073	3.02017e-10	0.00017937	0.0501957	0.0375732	0.181568	1	-0.0284451	0.320328	0.929241	1
cg06036728	chr7	151720303	Open sea	PRKAG2	-0.107294	0.0170378	3.02687e-10	0.000179767	0.0214793	0.0175729	0.221596	1	0.178547	0.181504	0.325258	1
cg04094054	chr7	101694013	Open sea		0.0776453	0.0123304	3.0336e-10	0.000180167	0.0134532	0.0202961	0.507427	1	0.0246617	0.227358	0.913622	1
cg21007852	chr7	27163926	Shore	HOXA10-HOXA9;HOXA9	-0.131771	0.020926	3.03447e-10	0.000180218	0.0964911	0.0323806	0.00288339	1	0.166735	0.277261	0.547597	1
cg06385324	chr16	1964619	Island	RPS2;SNORA78;AC005363.9;SNHG9	0.021474	0.00341038	3.04161e-10	0.000180642	-0.00379744	0.00435848	0.383603	1	-0.0164431	0.0373766	0.659987	1
cg11570383	chr5	139401747	Shelf	SPATA24	-0.0531922	0.00844889	3.05906e-10	0.000181678	0.00961729	0.00665301	0.148302	1	0.162446	0.0717072	0.0234879	1
cg11111372	chr7	106041490	Open sea		-0.0786494	0.0124932	3.06663e-10	0.000182128	0.0397087	0.0443124	0.370196	1	-0.0884853	0.461963	0.848101	1
cg24899967	chr3	45962314	Open sea	FYCO1	-0.157825	0.0250802	3.11736e-10	0.00018514	0.0514269	0.0325605	0.114238	1	0.144946	0.299865	0.628832	1
cg05754939	chr11	68413914	Shore	LRP5	0.0847591	0.0134692	3.11757e-10	0.000185152	-0.00969158	0.0241523	0.688222	1	-0.34854	0.561076	0.534469	1
cg18552453	chr5	152524174	Open sea		-0.0856199	0.0136078	3.13466e-10	0.000186167	0.0269722	0.0257008	0.293963	1	0.332368	0.233107	0.153921	1
cg08120263	chr14	28766806	Island	FOXG1	0.0468532	0.00744655	3.13525e-10	0.000186202	0.0189413	0.00859091	0.0274678	1	-0.0713509	0.096587	0.460076	1
cg05006304	chr11	112083219	Shelf	NKAPD1	-0.0814333	0.0129433	3.14331e-10	0.00018668	-0.0224345	0.0202282	0.267401	1	0.0786452	0.169751	0.64315	1
cg26577801	chr6	137745529	Open sea		-0.108545	0.0172545	3.15822e-10	0.000187565	0.191208	0.0765575	0.0125047	1	0.301584	0.316619	0.340835	1
cg24069602	chr17	63968161	Open sea	SCN4A	-0.0659195	0.0104794	3.16676e-10	0.000188072	0.0501979	0.0424049	0.236502	1	0.025654	0.120842	0.831878	1
cg27481837	chr11	65868477	Shelf	EFEMP2	-0.0772306	0.0122787	3.17835e-10	0.00018876	0.000237543	0.0334279	0.99433	1	0.289078	0.183281	0.11474	1
cg21282131	chr6	136550768	Island	RP3-325F22.5;MAP7	0.0283553	0.00450822	3.18088e-10	0.00018891	0.00679696	0.00580095	0.241318	1	0.0604286	0.163086	0.710986	1
cg04367503	chr19	13010756	Island	NFIX	-0.120355	0.0191369	3.19172e-10	0.000189553	0.0429124	0.0298586	0.150665	1	-0.0840941	0.446422	0.850584	1
cg10699192	chr4	185589353	Open sea	SORBS2;RP11-301L8.2	-0.138154	0.0219681	3.19827e-10	0.000189942	0.0919504	0.0521792	0.0780346	1	0.562763	0.574348	0.32717	1
cg05610097	chr7	44321195	Shelf	CAMK2B	-0.144253	0.0229389	3.20385e-10	0.000190273	0.0855145	0.030592	0.00518478	1	0.595666	0.26972	0.027212	1
cg18578263	chr19	38878426	Open sea	RINL	0.0737109	0.0117225	3.21577e-10	0.000190981	-0.0316764	0.0698429	0.650162	1	-0.20617	0.205967	0.316832	1
cg03557803	chr13	40987701	Open sea	ELF1	-0.114334	0.0181837	3.22224e-10	0.000191365	-0.00607713	0.129505	0.962572	1	0.618706	0.579676	0.285823	1
cg18039797	chr15	40217316	Open sea	PAK6;BUB1B	-0.194348	0.0309095	3.22368e-10	0.00019145	-0.0260362	0.0283495	0.35841	1	-0.307523	0.250798	0.220132	1
cg23815900	chr14	60515259	Island	C14orf39;RP11-1042B17.3	0.021979	0.00349599	3.23845e-10	0.000192327	0.0015216	0.00566422	0.788211	1	0.0679634	0.0570755	0.233747	1
cg16471444	chr3	27216597	Open sea	NEK10	-0.0993214	0.0157985	3.24147e-10	0.000192506	0.0836488	0.0251467	0.000879666	1	0.278853	0.254265	0.272772	1
cg19551199	chr19	585259	Island		-0.112501	0.0178974	3.25994e-10	0.000193602	-0.0436578	0.0525993	0.406535	1	0.286827	0.190632	0.132425	1
cg01329475	chr9	5566470	Open sea	PDCD1LG2	-0.144138	0.0229316	3.26618e-10	0.000193972	0.0673336	0.0334065	0.0438435	1	0.535105	0.328744	0.103583	1
cg03457944	chr15	49046739	Shore	SECISBP2L	0.0139688	0.00222242	3.26945e-10	0.000194166	0.00241979	0.00683613	0.723361	1	-0.0496233	0.0558346	0.374135	1
cg15716847	chr5	133953362	Open sea		-0.085584	0.0136163	3.27023e-10	0.000194213	0.0224016	0.02048	0.27403	1	0.384372	0.160008	0.0162965	1
cg21410048	chr2	23541928	Open sea	KLHL29	0.11709	0.0186296	3.27473e-10	0.000194479	0.0251437	0.0320385	0.432574	1	0.467492	0.398705	0.240987	1
cg17210263	chr1	203273821	Shore	CHIT1	-0.110598	0.0175976	3.28172e-10	0.000194894	0.0248262	0.0256089	0.332329	1	0.327265	0.4104	0.425201	1
cg18700071	chr17	28904600	Shore		-0.109386	0.0174048	3.28188e-10	0.000194903	-0.000641801	0.0472792	0.989169	1	0.485442	0.193548	0.0121376	1
cg05836131	chr19	45484064	Open sea		-0.0690239	0.0109829	3.28596e-10	0.000195145	-0.00249481	0.0211425	0.906068	1	0.483365	0.370401	0.191901	1
cg17117277	chr19	3822127	Island	ZFR2	0.0388427	0.00618148	3.3057e-10	0.000196317	-0.0200802	0.0154088	0.19252	1	-0.109932	0.0844376	0.192939	1
cg19272663	chr12	57252393	Open sea	STAC3;RP11-123K3.4	-0.103576	0.0164836	3.30917e-10	0.000196523	0.0553801	0.0289266	0.0555553	1	0.188202	0.25873	0.466976	1
cg10687031	chr17	57859117	Shelf		-0.195771	0.0311591	3.32217e-10	0.000197295	0.0967967	0.0295881	0.00106988	1	0.247824	0.245459	0.312671	1
cg23973801	chr20	3160849	Shore	UBOX5;FASTKD5	-0.0503747	0.00801784	3.3247e-10	0.000197445	0.0171808	0.0217173	0.428879	1	0.180849	0.134857	0.179907	1
cg06977916	chr11	66986386	Open sea		-0.0538375	0.00857055	3.34932e-10	0.000198906	0.0204087	0.0268662	0.447468	1	0.235247	0.145727	0.106462	1
cg02271811	chr6	136787744	Shelf	MAP3K5	0.0816374	0.0129967	3.35558e-10	0.000199278	0.0386111	0.025347	0.127684	1	0.165224	0.36536	0.651108	1
cg08547072	chr9	13588216	Open sea		0.11495	0.0183087	3.41972e-10	0.000203087	-0.00726774	0.0379325	0.848058	1	-0.04825	0.292784	0.869104	1
cg07138686	chr14	95548144	Open sea		-0.0893476	0.0142369	3.47918e-10	0.000206617	0.0237486	0.0262994	0.366521	1	0.528851	0.221825	0.0171216	1
cg03057072	chr10	31897625	Open sea	ARHGAP12	-0.104762	0.0166939	3.48551e-10	0.000206993	0.0959648	0.027891	0.0005802	1	0.298529	0.228471	0.191335	1
cg18454120	chr3	16418989	Open sea	RFTN1	0.058408	0.00930765	3.49036e-10	0.000207281	-0.0136726	0.0165371	0.408358	1	0.177675	0.157968	0.260694	1
cg09580441	chr22	33657383	Open sea	LARGE	0.0760843	0.0121258	3.50601e-10	0.000208209	0.0608498	0.0214303	0.00451941	1	0.581884	0.212475	0.00617011	1
cg10504927	chr3	35638883	Shore	ARPP21	-0.107092	0.0170681	3.50969e-10	0.000208428	-0.0888057	0.0597158	0.136978	1	0.286259	0.409969	0.485024	1
cg05923476	chr5	7392254	Shelf		-0.116778	0.0186118	3.51052e-10	0.000208477	0.103575	0.0352168	0.00327084	1	0.326557	0.358392	0.362205	1
cg13032706	chr12	121538767	Shore	KDM2B	-0.10276	0.0163781	3.51384e-10	0.000208674	0.0372322	0.0518399	0.472624	1	0.10805	0.235807	0.646798	1
cg22424903	chr6	35486656	Island	TEAD3	0.0827149	0.0131842	3.52352e-10	0.000209248	0.00288969	0.0220153	0.895571	1	0.415716	0.197873	0.035648	1
cg04330881	chr2	207748450	Open sea	CCNYL1	-0.0712482	0.0113571	3.53087e-10	0.000209684	0.0392571	0.0311651	0.207795	1	0.417369	0.30025	0.164508	1
cg00178070	chr18	8401872	Open sea	RP11-789C17.1;PTPRM	0.0428516	0.00683206	3.56124e-10	0.000211488	-0.0332957	0.0122163	0.00642022	1	-0.242342	0.124414	0.0514306	1
cg00640314	chr8	66923617	Shore	SNORD87;SNHG6	-0.119925	0.019121	3.56663e-10	0.000211807	0.122805	0.0301294	4.58352e-05	0.14021	0.680983	0.274244	0.0130234	1
cg14957660	chr10	543434	Open sea	DIP2C	0.0619091	0.00987102	3.569e-10	0.000211948	0.0420641	0.019386	0.0300209	1	0.308489	0.184014	0.0936512	1
cg11878267	chr16	19698609	Open sea	VPS35L	-0.169144	0.026969	3.569e-10	0.000211948	0.00434881	0.0230799	0.850544	1	0.0645616	0.211216	0.759858	1
cg11007667	chr16	75062775	Open sea	ZNRF1	-0.105742	0.0168605	3.57432e-10	0.000212263	0.166385	0.0311118	8.89365e-08	0.000277393	0.493428	0.30926	0.110598	1
cg03962217	chr7	155004720	Shore	PAXIP1-AS1	-0.111116	0.017719	3.58728e-10	0.000213032	0.0465213	0.0253093	0.0660461	1	0.286378	0.243265	0.239105	1
cg20127859	chr8	143574100	Shelf	MROH6;RP11-661A12.9	-0.059792	0.00953493	3.59108e-10	0.000213257	0.00290293	0.0291383	0.920641	1	-0.324052	0.128318	0.0115574	1
cg16603046	chr1	228274150	Shore	RP5-1139B12.2;OBSCN	-0.134937	0.0215183	3.59234e-10	0.000213332	0.0296001	0.0428321	0.489521	1	0.254015	0.217834	0.243577	1
cg18720486	chr3	72821686	Open sea	SHQ1	-0.131303	0.0209455	3.63827e-10	0.000216059	-0.0805279	0.0341519	0.0183771	1	-0.125568	0.301196	0.676752	1
cg19979773	chr1	27376159	Open sea	FCN3	0.0726808	0.0115943	3.64191e-10	0.000216275	-0.094502	0.0203511	3.42416e-06	0.0106115	-0.752559	0.615223	0.221243	1
cg26844246	chr5	171309272	Island	RP11-546B8.6;TLX3	0.0283474	0.00452245	3.65376e-10	0.000216978	0.009434	0.00845691	0.26462	1	-0.0776549	0.0716482	0.278437	1
cg17287585	chr15	65334769	Open sea	IGDCC3	0.0544127	0.00868235	3.67948e-10	0.000218505	-0.0590841	0.0161445	0.0002525	0.755229	-0.117695	0.220091	0.592818	1
cg15063771	chr6	31970973	Shore	DXO;STK19	-0.111606	0.017809	3.68491e-10	0.000218827	0.0918764	0.0234981	9.23152e-05	0.280604	0.642826	0.216	0.00291991	1
cg20371686	chr3	183288932	Open sea	MCF2L2;B3GNT5	-0.19499	0.0311186	3.70433e-10	0.00021998	0.131009	0.104716	0.210901	1	0.257207	0.467948	0.582561	1
cg07132386	chr2	206274493	Shore	ZDBF2	0.0205768	0.0032839	3.70571e-10	0.000220062	-0.0070603	0.00543616	0.194025	1	0.0566694	0.0595987	0.341681	1
cg02656792	chr4	184359194	Open sea		-0.125534	0.0200374	3.72813e-10	0.000221393	0.121935	0.052966	0.0213271	1	0.229521	0.210578	0.275733	1
cg01744822	chr16	73066610	Island		0.102777	0.0164069	3.74635e-10	0.000222474	-0.0689242	0.030016	0.0216617	1	-0.236134	0.271149	0.383829	1
cg10937989	chr12	45987202	Shelf	SCAF11	-0.109486	0.017478	3.74674e-10	0.000222497	0.0199723	0.0278494	0.47328	1	0.470751	0.236336	0.0463847	1
cg24890964	chr20	37525239	Shelf	BLCAP	-0.078433	0.0125213	3.75337e-10	0.000222891	0.0641734	0.035792	0.0729801	1	0.0315083	0.356615	0.929595	1
cg18688704	chr4	156968367	Shelf	PDGFC	-0.0844958	0.0134893	3.75405e-10	0.00022293	0.062054	0.0265775	0.0195523	1	0.120829	0.272141	0.657048	1
cg10024280	chr2	63876443	Open sea	UGP2	-0.123865	0.0197788	3.78814e-10	0.000224955	0.0482807	0.0417911	0.247973	1	0.835743	0.262543	0.00145625	1
cg03271293	chr2	6780792	Open sea		0.0395095	0.00631005	3.81639e-10	0.000226632	0.0116467	0.0129584	0.368772	1	0.0220525	0.0926076	0.811782	1
cg16048239	chr19	1924679	Island	SCAMP4	0.0759685	0.0121337	3.82607e-10	0.000227206	0.0455848	0.054417	0.402203	1	-0.03809	0.342385	0.911419	1
cg20127102	chr11	57430225	Shelf		-0.0911405	0.014557	3.82653e-10	0.000227233	-0.0462489	0.0320647	0.1492	1	0.245371	0.287842	0.393964	1
cg03933123	chr6	158626240	Open sea	TMEM181	0.110445	0.0176406	3.82957e-10	0.000227413	0.109419	0.0603143	0.0696541	1	0.564966	0.334824	0.0915358	1
cg08412316	chr11	95925304	Shore	MTMR2	-0.0562702	0.0089883	3.84044e-10	0.000228058	0.0354576	0.091881	0.699565	1	0.211141	0.125941	0.0936391	1
cg05357108	chr19	10395165	Shore	CDC37	-0.0509084	0.0081319	3.84163e-10	0.000228129	-0.0292265	0.0276979	0.29134	1	0.213643	0.137882	0.121271	1
cg11533067	chr12	102182895	Open sea	PARPBP	-0.149147	0.0238258	3.85208e-10	0.000228749	0.0289765	0.0443759	0.513771	1	-0.309868	0.688847	0.652829	1
cg22401939	chr1	206557837	Shore	RASSF5	0.0770555	0.0123095	3.85411e-10	0.000228869	0.0139536	0.0266986	0.60123	1	-0.0535459	0.230803	0.816539	1
cg06170425	chr16	4114085	Shore	ADCY9	-0.209575	0.03348	3.85705e-10	0.000229043	0.0579554	0.0442086	0.189874	1	-0.0313743	0.28808	0.913275	1
cg03088328	chr22	50435724	Shore	PPP6R2	0.0570378	0.00911202	3.85927e-10	0.000229174	0.0222875	0.0173751	0.199588	1	0.167866	0.228778	0.463101	1
cg13452961	chr9	126706705	Shore		-0.084665	0.013526	3.86365e-10	0.000229434	0.041746	0.0285915	0.144266	1	-0.24065	0.262309	0.358918	1
cg11027285	chr2	219490154	Open sea	AC053503.11;SPEG	-0.0305894	0.00488766	3.8869e-10	0.000230815	0.00318962	0.00775073	0.680688	1	0.017153	0.0826501	0.835591	1
cg11709896	chr10	75099536	Open sea	DUSP13;SAMD8	-0.183123	0.0292604	3.88929e-10	0.000230956	0.109415	0.0297926	0.000240122	0.718926	0.285857	0.24449	0.242325	1
cg12858370	chr5	5313778	Open sea	ADAMTS16	-0.129687	0.0207221	3.88938e-10	0.000230961	0.127672	0.0455338	0.00504906	1	0.52569	0.30375	0.0835112	1
cg18560111	chr5	75236843	Island	ANKRD31	0.0117551	0.0018783	3.89081e-10	0.000231046	0.00862373	0.0105705	0.414598	1	-0.00974896	0.0306058	0.750081	1
cg00431655	chr17	74448981	Shore	GPRC5C	-0.0939867	0.015018	3.89285e-10	0.000231166	0.0352651	0.0267082	0.186706	1	0.268119	0.263672	0.309218	1
cg10668230	chr2	178757397	Open sea	TTN;TTN-AS1	-0.204004	0.0326007	3.90833e-10	0.000232085	0.145401	0.0393523	0.000220024	0.660511	0.434689	0.386156	0.2603	1
cg12682931	chr6	89409990	Shore	RRAGD	-0.165741	0.0264873	3.91547e-10	0.000232509	0.0490289	0.0286184	0.0866769	1	0.360819	0.265397	0.173974	1
cg15228492	chr3	183697335	Shore	YEATS2	-0.076313	0.0121978	3.94196e-10	0.000234081	0.0496369	0.0631619	0.431945	1	0.0703652	0.223691	0.753092	1
cg08293536	chr10	125027262	Island	CTBP2	-0.0892276	0.0142625	3.94687e-10	0.000234373					0.146112	0.253571	0.564468	1
cg24870273	chr6	31971113	Shore	DXO;STK19	-0.109278	0.0174685	3.95748e-10	0.000235002	0.0887662	0.0262913	0.000734789	1	0.6151	0.220267	0.00522986	1
cg07849534	chr6	3372834	Open sea	SLC22A23	0.0534592	0.00854633	3.96938e-10	0.000235708	0.0296935	0.0168374	0.0778087	1	-0.029083	0.234627	0.901352	1
cg24237576	chr16	2235773	Shore	DNASE1L2;RP11-304L19.12	-0.0873636	0.0139671	3.97675e-10	0.000236146	0.0304084	0.0238376	0.20208	1	0.378502	0.215899	0.079577	1
cg07566050	chr1	160204964	Shore	RP11-536C5.7;AL121987.1;PEA15	-0.119894	0.0191693	3.98773e-10	0.000236797	0.0502691	0.0635825	0.429171	1	0.58953	0.186056	0.00153194	1
cg26377858	chr15	51884379	Open sea	TMOD3;Y_RNA	0.0362595	0.00579771	3.99771e-10	0.00023739	-0.0279594	0.0262453	0.286736	1	-0.103577	0.110948	0.350527	1
cg02529500	chr2	45647306	Shelf		-0.196049	0.0313477	4.00049e-10	0.000237554	0.0485948	0.0291118	0.0950678	1	0.41042	0.229183	0.0733255	1
cg18360755	chr2	65024340	Open sea		-0.105217	0.0168284	4.04311e-10	0.000240085	0.0271564	0.0212183	0.200595	1	0.0377262	0.188205	0.841127	1
cg18678316	chr17	44183616	Shelf	ASB16-AS1	-0.184868	0.0295684	4.04662e-10	0.000240293	0.0163657	0.0520099	0.753016	1	0.422368	0.24498	0.084691	1
cg13256160	chr10	132133268	Shore	JAKMIP3	0.107447	0.0171857	4.05005e-10	0.000240496	-0.045231	0.0357361	0.205622	1	0.0276963	0.248484	0.911251	1
cg19974879	chr11	611691	Island	PHRF1	-0.1312	0.020986	4.05737e-10	0.00024093					0.356523	0.234628	0.12863	1
cg09489844	chr17	81922770	Island	MAFG;RP11-498C9.12;SIRT7	-0.142212	0.0227489	4.06791e-10	0.000241556	0.0620378	0.0245682	0.0115657	1	0.278239	0.198326	0.160635	1
cg01567754	chr14	102499217	Open sea	TECPR2	-0.192136	0.0307384	4.08673e-10	0.000242673	0.0280147	0.0335258	0.40337	1	0.237642	0.301697	0.430881	1
cg06552171	chr10	44972665	Shore	DEPP1;RASSF4	0.0702877	0.0112453	4.09315e-10	0.000243054	0.0378028	0.0210494	0.072509	1	0.0165425	0.203303	0.935149	1
cg13751330	chr9	131501438	Shore	POMT1;RP11-334J6.7	-0.078591	0.0125741	4.09869e-10	0.000243382	-0.0179015	0.0146575	0.221965	1	0.238696	0.136622	0.0806153	1
cg01090930	chr3	47849541	Shore	DHX30;MIR1226	-0.0823062	0.0131709	4.12827e-10	0.000245138	-0.00523022	0.0153669	0.733588	1	0.146698	0.236927	0.535803	1
cg12199087	chr1	61973348	Open sea	INADL	-0.163423	0.0261517	4.13029e-10	0.000245258	0.0938732	0.0334006	0.00494611	1	0.595591	0.344043	0.0834242	1
cg00911776	chr7	130997479	Open sea	LINC-PINT	-0.142263	0.0227667	4.1378e-10	0.000245703	0.0563456	0.030897	0.068204	1	0.0306399	0.26805	0.908995	1
cg02132051	chr14	72553298	Open sea	RGS6;RP3-514A23.2	0.0811365	0.0129855	4.15103e-10	0.000246488	0.0239305	0.0450243	0.59507	1	-0.225389	0.439794	0.60831	1
cg20411555	chr7	130915315	Open sea	AC016831.7	-0.120894	0.019352	4.18113e-10	0.000248275	0.0447355	0.0840076	0.594368	1	-0.23132	0.276526	0.402863	1
cg13095091	chr1	17623108	Island	ARHGEF10L	-0.0724494	0.0115976	4.18635e-10	0.000248585	0.0115603	0.01852	0.532492	1	-0.16786	0.185307	0.365017	1
cg03781727	chr7	21967921	Open sea		0.196245	0.031419	4.20921e-10	0.000249942	-0.0863334	0.0424242	0.0418507	1	-0.227607	0.268898	0.397305	1
cg02058818	chr17	67043171	Shore	CACNG1	-0.143083	0.0229088	4.21769e-10	0.000250445	0.07903	0.0327798	0.0159118	1	0.2328	0.341424	0.495333	1
cg23622633	chr8	102420039	Open sea	RNU6ATAC8P	-0.138817	0.0222258	4.21848e-10	0.000250492	0.161885	0.0696643	0.0201367	1	0.81363	0.385245	0.0346883	1
cg26710931	chr8	17233350	Open sea	CNOT7	-0.186593	0.0298851	4.27395e-10	0.000253785	0.118991	0.0372525	0.0014023	1	0.745487	0.367345	0.0424184	1
cg10428536	chr7	135185973	Open sea	WDR91	-0.110671	0.017728	4.30053e-10	0.000255363	0.128644	0.0558344	0.021221	1	0.433368	0.305378	0.155865	1
cg07589899	chr2	61793541	Open sea		0.107286	0.0171858	4.3007e-10	0.000255372	-0.0429782	0.0923449	0.641638	1	0.219458	0.220127	0.318783	1
cg13098071	chr1	156400703	Open sea		0.110026	0.017625	4.30281e-10	0.000255498	0.0728964	0.0393216	0.0637601	1	-0.299086	0.499758	0.549533	1
cg08314899	chr12	101651714	Open sea	MYBPC1;RP11-755O11.2	-0.0747005	0.0119666	4.30812e-10	0.000255812	0.0621926	0.0199999	0.00187312	1	0.0690429	0.186983	0.711944	1
cg20519578	chr3	179701309	Open sea	USP13	-0.0406527	0.0065129	4.32365e-10	0.000256734	0.0140544	0.0112287	0.210696	1	0.132652	0.145758	0.362779	1
cg05485639	chr11	2398866	Shore		-0.0521424	0.00835396	4.33e-10	0.000257111	0.0246197	0.030661	0.421996	1	0.29253	0.149193	0.0499085	1
cg06978604	chr1	231335757	Shore	SPRTN;EXOC8	-0.0864029	0.013844	4.34298e-10	0.000257881	0.0188245	0.0388147	0.627688	1	0.0797464	0.258256	0.757483	1
cg25898146	chr8	2044630	Open sea	MYOM2	-0.148248	0.0237546	4.35357e-10	0.000258509	0.131994	0.0290258	5.42965e-06	0.0167831	0.426821	0.240014	0.0753518	1
cg13061170	chr19	10929917	Shore	TIMM29;YIPF2	-0.0619449	0.00992588	4.35497e-10	0.000258592	0.0251541	0.0446859	0.573496	1	0.0792199	0.17926	0.658542	1
cg14919554	chr5	43018526	Island	CTD-2201E18.3;CTD-2035E11.3	0.0227349	0.00364307	4.35937e-10	0.000258853	0.00121698	0.00410812	0.767049	1	-0.0488404	0.0433765	0.260181	1
cg16739096	chr17	64054370	Open sea	ERN1	0.0418098	0.00669973	4.36128e-10	0.000258966	0.0290072	0.0366582	0.428775	1	0.0558167	0.190095	0.769044	1
cg07286253	chr5	112160349	Shore	EPB41L4A-AS1;SNORA13;EPB41L4A	-0.0978922	0.0156883	4.38045e-10	0.000260104	0.0947774	0.0300113	0.00158821	1	0.111015	0.449209	0.804804	1
cg05180540	chr8	65789670	Open sea	PDE7A	-0.173659	0.0278307	4.38091e-10	0.000260131	0.0237743	0.0292588	0.416475	1	-0.447449	0.660043	0.49783	1
cg25397922	chr4	112510712	Island		0.050341	0.00806828	4.39315e-10	0.000260857	-0.00713309	0.01867	0.702416	1	-0.0562322	0.168507	0.7386	1
cg02905169	chr11	76297304	Open sea		0.0480042	0.00769376	4.39334e-10	0.000260868	-0.0183653	0.0131292	0.16187	1	0.0305833	0.134552	0.820193	1
cg19207306	chr7	50800995	Open sea		-0.0952897	0.0152754	4.42838e-10	0.000262948	0.00866114	0.0274113	0.752026	1	0.143198	0.281097	0.610454	1
cg25307332	chr8	38721283	Open sea		-0.0838033	0.0134345	4.43403e-10	0.000263283	0.0583656	0.0526872	0.267958	1	-0.0119996	0.194688	0.950853	1
cg06601993	chr7	80615183	Open sea	CD36	-0.0877742	0.0140712	4.43618e-10	0.00026341	-0.0352213	0.0507033	0.487271	1	0.154041	0.226502	0.49645	1
cg22735419	chr19	1360208	Island	MUM1	0.0593985	0.00952234	4.43766e-10	0.000263497	0.0139454	0.0118262	0.238319	1	0.056399	0.114406	0.622032	1
cg15456742	chr1	207818383	Open sea	MIR29B2CHG	-0.310165	0.0497276	4.45233e-10	0.000264369	0.219143	0.156081	0.160307	1	-0.265448	0.397548	0.504317	1
cg13081262	chr14	23433654	Open sea	MYH7	-0.15182	0.0243413	4.45619e-10	0.000264597	-0.0609132	0.0293554	0.037984	1	-0.096597	0.323539	0.765273	1
cg09634094	chr15	74831901	Open sea		-0.0935556	0.0149997	4.45629e-10	0.000264602	0.0633347	0.0241114	0.00862025	1	0.483778	0.223572	0.0304756	1
cg05062618	chr12	101670334	Open sea	MYBPC1	-0.119481	0.0191602	4.49182e-10	0.000266711	0.0172704	0.0334618	0.605769	1	-0.18459	0.281731	0.512341	1
cg08843047	chr4	145904853	Open sea	ZNF827	-0.108267	0.017362	4.49261e-10	0.000266758	-0.0303484	0.030166	0.314392	1	-0.399774	0.308771	0.195415	1
cg26677546	chr5	181203433	Shore	TRIM7	-0.0714387	0.0114566	4.50114e-10	0.000267264	0.0184851	0.0150827	0.220354	1	-0.00500705	0.144803	0.972416	1
cg00899856	chr3	131380283	Shore	NUDT16;RP11-933H2.4	-0.109401	0.0175461	4.51678e-10	0.000268193	0.0355218	0.0506684	0.483263	1	0.188712	0.25167	0.453352	1
cg07366553	chr22	50206038	Shore	RP3-402G11.27;SELO	-0.0501228	0.00803905	4.52023e-10	0.000268397	0.000182693	0.00720534	0.979772	1	0.0807265	0.0942432	0.391679	1
cg07208891	chr16	87762700	Shelf	KLHDC4	-0.0688474	0.0110432	4.53671e-10	0.000269375	0.049846	0.0368893	0.176622	1	0.183383	0.228623	0.422484	1
cg15268078	chr1	16978707	Shore	MFAP2;RP1-37C10.3	0.111929	0.0179549	4.54958e-10	0.000270139	-0.0101624	0.028571	0.722074	1	0.0814959	0.397063	0.837379	1
cg02571055	chr6	158475757	Open sea	TULP4	0.0837679	0.013439	4.5699e-10	0.000271345	0.0406202	0.0281215	0.148612	1	0.437083	0.233953	0.0617266	1
cg23331961	chr15	72271837	Shore	CELF6;PARP6	-0.0755528	0.0121224	4.59081e-10	0.000272586	0.0207807	0.0422947	0.623192	1	0.298005	0.212599	0.160997	1
cg04058621	chr20	49668622	Open sea	B4GALT5	-0.0884682	0.0141956	4.60254e-10	0.000273282	0.0542502	0.0239917	0.0237463	1	0.377565	0.245958	0.124765	1
cg10580599	chr14	39232937	Open sea	MIA2;RP11-407N17.3	-0.165013	0.0264781	4.60319e-10	0.00027332	0.0413004	0.0311064	0.184272	1	-0.451585	0.259486	0.0818049	1
cg04519823	chr10	75025346	Open sea	RP11-77G23.2;KAT6B;RP11-77G23.5	-0.0666595	0.0106965	4.6088e-10	0.000273653	0.0361163	0.017944	0.0441438	1	-0.080109	0.229451	0.726989	1
cg18416503	chr14	93009628	Open sea	ITPK1	0.100902	0.016192	4.61755e-10	0.000274172	0.0412805	0.0354512	0.244249	1	0.533739	0.405643	0.188246	1
cg00656735	chr6	41503183	Shore	LINC01276;FOXP4-AS1	0.0819418	0.0131501	4.62608e-10	0.000274677	-0.0168285	0.0269955	0.533033	1	-0.51929	0.243835	0.0331983	1
cg02112168	chr14	45110357	Open sea	PRPF39;SNORD127	-0.0918497	0.0147414	4.64313e-10	0.00027569	0.0584516	0.0418943	0.162951	1	0.0853174	0.203762	0.675428	1
cg07842452	chr3	177826499	Open sea	RP11-91K9.1	0.0471491	0.00756727	4.64452e-10	0.000275772	-0.0643423	0.0155799	3.63021e-05	0.111157	-0.200928	0.136238	0.140259	1
cg03752268	chr10	29600413	Open sea	SVIL	-0.126575	0.0203149	4.64515e-10	0.000275809	0.0838842	0.0348228	0.0160013	1	0.343301	0.334883	0.305299	1
cg20958959	chr1	36173426	Shelf	MAP7D1	-0.0353547	0.00567438	4.64684e-10	0.000275909	-0.00190359	0.0098126	0.84618	1	0.0258284	0.0642667	0.687762	1
cg27641007	chr21	42255199	Open sea	ABCG1	-0.0993736	0.0159495	4.64865e-10	0.000276015	0.102503	0.0651811	0.115815	1	0.152538	0.36317	0.674472	1
cg01223299	chr17	54948538	Open sea	TOM1L1	-0.0833035	0.0133712	4.66174e-10	0.000276792	-0.0194661	0.0315121	0.53675	1	-0.459536	0.378655	0.224901	1
cg22454769	chr2	105399309	Island	FHL2	0.157044	0.0252075	4.66251e-10	0.000276837	-0.0123868	0.0650811	0.849052	1	0.022882	0.137119	0.867467	1
cg06130354	chr17	4944305	Shelf	RNF167	-0.10748	0.0172534	4.67832e-10	0.000277776	0.00613662	0.0208246	0.768238	1	0.089915	0.224743	0.689098	1
cg10082948	chr4	10074279	Shelf	RP11-448G15.3	0.0614237	0.00986027	4.68181e-10	0.000277982	-0.0139004	0.0172003	0.419005	1	0.260566	0.179147	0.145814	1
cg21421984	chr7	98922889	Open sea	TRRAP	-0.13136	0.0210914	4.71973e-10	0.000280234	0.0514556	0.0587968	0.381496	1	0.55061	0.216865	0.0111187	1
cg15473186	chr3	53496047	Island	CACNA1D	0.0535578	0.00859985	4.73128e-10	0.000280919	-0.0517083	0.0374761	0.167658	1	-0.279772	0.243342	0.250265	1
cg16414472	chr11	68342636	Open sea	LRP5	0.0692227	0.0111162	4.74823e-10	0.000281925	0.0696821	0.0487493	0.152891	1	0.0678142	0.347126	0.845112	1
cg22810271	chr20	39271337	Open sea	AL121588.1	0.0874958	0.0140506	4.7491e-10	0.000281976	0.061042	0.0262039	0.0198323	1	0.535349	0.278744	0.0547848	1
cg14626093	chr20	50563368	Open sea	PTPN1	-0.115017	0.018472	4.76769e-10	0.000283079	-0.0601925	0.0455174	0.186033	1	0.292191	0.341894	0.392758	1
cg08928753	chr1	43305035	Island	TIE1	0.195763	0.0314417	4.77763e-10	0.000283669	-0.0321101	0.0708944	0.6506	1	-0.634115	0.419008	0.130186	1
cg03059420	chr6	30955463	Island	HCG21	0.092869	0.0149187	4.81576e-10	0.000285932	-0.0255483	0.0297922	0.391141	1	-0.514334	0.276065	0.0624498	1
cg07343122	chr3	45959407	Open sea	FYCO1	-0.0136844	0.00219882	4.86154e-10	0.00028865	-0.000322114	0.0035308	0.92731	1	-0.00261355	0.0371522	0.943917	1
cg25578250	chr11	47164262	Open sea	C11orf49	-0.0807174	0.0129699	4.86316e-10	0.000288746	0.0349973	0.0194143	0.0714417	1	0.304875	0.154804	0.0489036	1
cg25610294	chr14	24308703	Shore	NOP9;CIDEB;LTB4R2	-0.111794	0.0179639	4.86933e-10	0.000289111	0.0639203	0.0274733	0.0199847	1	0.201184	0.240397	0.402658	1
cg10228538	chr3	52022288	Open sea		-0.124272	0.0199724	4.9028e-10	0.000291098	-0.0217409	0.0249926	0.384358	1	0.477084	0.241454	0.0481686	1
cg13983640	chr6	41042483	Open sea	TSPO2;OARD1	-0.092535	0.014872	4.90624e-10	0.000291302	0.0658558	0.0291074	0.0236656	1	0.686535	0.248529	0.00573795	1
cg24086565	chr1	156140116	Shelf		-0.0965403	0.015516	4.90919e-10	0.000291477	0.0608041	0.04817	0.206848	1	0.313086	0.235301	0.183329	1
cg09214551	chr17	45062348	Shore	NMT1;DCAKD	-0.183573	0.029505	4.9158e-10	0.000291868	0.0384811	0.0545158	0.480269	1	0.194404	0.292782	0.506698	1
cg13798289	chr16	67841715	Shore	THAP11;CENPT	-0.0899689	0.0144615	4.9317e-10	0.000292812	0.0287827	0.0370812	0.437627	1	-0.183114	0.191216	0.338251	1
cg27337540	chr7	131013245	Open sea	LINC-PINT	-0.162851	0.0261824	4.97597e-10	0.000295441	0.127887	0.0715481	0.0738688	1	0.0488516	0.410061	0.905171	1
cg16650073	chr16	2039895	Shore	NTHL1	0.056764	0.00912642	4.97944e-10	0.000295645	-0.0453354	0.0153531	0.00314851	1	-0.23201	0.174997	0.184907	1
cg01053551	chr2	26144291	Open sea		-0.0752947	0.0121066	4.99311e-10	0.000296457	0.0507714	0.0226399	0.0249249	1	0.412535	0.23624	0.0807672	1
cg04684246	chr12	109948183	Open sea	TCHP;RP11-837J7.4;GIT2	0.113726	0.0182865	4.99838e-10	0.000296769	0.0729458	0.0335871	0.0298677	1	0.0604495	0.465968	0.896781	1
cg18335535	chr10	1037251	Open sea	IDI2-AS1	-0.167359	0.0269114	5.00675e-10	0.000297266	0.0217863	0.0264374	0.409899	1	0.0632835	0.20035	0.752106	1
cg18501945	chr8	42435405	Shore	SLC20A2	-0.0248716	0.00400013	5.04499e-10	0.000299535	-0.0108893	0.0252747	0.666585	1	0.000246351	0.0674864	0.997087	1
cg20958300	chr11	1006360	Shore	AP2A2	-0.150425	0.0241948	5.06011e-10	0.000300433	0.085451	0.0285835	0.00279413	1	0.51388	0.797955	0.519578	1
cg11245443	chr6	26199473	Shore	HIST1H2AD;HIST1H2BF	0.0451319	0.00725945	5.06801e-10	0.000300901	-0.0221607	0.0149666	0.138692	1	-0.199134	0.145173	0.170154	1
cg03701077	chr1	154696448	Open sea		-0.157607	0.0253517	5.07267e-10	0.000301178	0.174506	0.0412787	2.36289e-05	0.0724697	0.635248	0.408453	0.119886	1
cg08804801	chr17	18267605	Shelf	RP1-178F10.1	-0.0795275	0.0127924	5.075e-10	0.000301315	0.0839011	0.0208689	5.81019e-05	0.177385	0.247538	0.236919	0.296106	1
cg14205632	chr7	104883670	Open sea	LHFPL3	-0.0477988	0.00769003	5.11035e-10	0.000303414	0.0167783	0.0159316	0.292273	1	0.0242541	0.138488	0.860973	1
cg25616968	chr17	81449176	Shore	BAHCC1	0.0966335	0.0155468	5.11088e-10	0.000303445	0.0500776	0.0266791	0.0605139	1	0.302565	0.230333	0.188981	1
cg07684528	chr1	151581881	Open sea	TUFT1	0.0605738	0.0097463	5.13065e-10	0.000304618	0.0220868	0.028427	0.43718	1	0.271603	0.164663	0.0990563	1
cg15082929	chr5	139986291	Open sea	NRG2	-0.120685	0.0194182	5.13161e-10	0.000304675	-0.000299412	0.0390327	0.99388	1	-0.171761	0.262161	0.512358	1
cg00975249	chr11	117230389	Shore	PCSK7	-0.0813987	0.0130976	5.1403e-10	0.00030519	0.0533447	0.0295844	0.0713672	1	0.346265	0.154917	0.0254066	1
cg21209876	chr14	22978582	Shelf	AJUBA;RP11-298I3.5	0.0738557	0.0118843	5.14733e-10	0.000305607	0.00661311	0.0281371	0.814184	1	0.00904547	0.280951	0.974316	1
cg27308414	chr13	97422816	Open sea		-0.0895148	0.0144054	5.1655e-10	0.000306685	0.0271242	0.0584494	0.642603	1	0.204377	0.275492	0.458171	1
cg07836225	chr1	235502521	Shore	B3GALNT2	-0.163851	0.0263698	5.17881e-10	0.000307475	0.1258	0.0282584	8.51605e-06	0.0262635	0.551107	0.258614	0.0330886	1
cg02281167	chr6	30172335	Island	TRIM15	0.0630461	0.0101473	5.19593e-10	0.000308491					0.106346	0.206938	0.60732	1
cg25238152	chr11	112247507	Open sea	AP002884.1;PTS	-0.074805	0.01204	5.19742e-10	0.000308579	0.109236	0.0224076	1.08843e-06	0.00338176	0.081295	0.313848	0.795615	1
cg09754243	chr16	73049963	Shore	ZFHX3	-0.190737	0.0307046	5.2312e-10	0.000310584	0.0401878	0.09206	0.662445	1	0.196501	0.298104	0.509786	1
cg23787348	chr4	143189556	Shelf	USP38	-0.117115	0.0188532	5.23218e-10	0.000310642	0.109406	0.0553911	0.04825	1	-0.0785373	0.272093	0.772856	1
cg17032229	chr1	115086318	Shelf	TSPAN2	0.0645145	0.0103861	5.24422e-10	0.000311356	-0.0644728	0.0215266	0.00274422	1	-0.0607987	0.497576	0.902749	1
cg16748709	chr20	57457142	Open sea		-0.0332474	0.0053525	5.2462e-10	0.000311472	0.00824479	0.00862065	0.33887	1	0.00468235	0.0911154	0.959015	1
cg26522708	chr1	10779392	Open sea	CASZ1	-0.07857	0.0126503	5.26823e-10	0.00031278	0.0647558	0.0525085	0.217484	1	-0.235082	0.465023	0.613188	1
cg17022830	chr11	65435750	Open sea	NEAT1	-0.119159	0.0191884	5.29962e-10	0.000314643	0.136499	0.0456182	0.0027696	1	0.42202	0.349147	0.226772	1
cg03939764	chr1	27850541	Open sea	PPP1R8	-0.06386	0.0102837	5.3053e-10	0.00031498	0.0364601	0.0360876	0.312342	1	0.16057	0.167281	0.337113	1
cg22871707	chr11	126427297	Open sea	ST3GAL4;KIRREL3	0.117336	0.0188962	5.31497e-10	0.000315554	0.120378	0.057127	0.0351001	1	0.471832	0.358274	0.187853	1
cg06832677	chr2	119219187	Open sea		-0.0944438	0.01521	5.32112e-10	0.000315918	-0.0215783	0.0353368	0.541434	1	-0.00195854	0.288016	0.994574	1
cg22243000	chr17	39657115	Open sea	STARD3	-0.0603274	0.00971659	5.34243e-10	0.000317183	0.0323656	0.0729327	0.657207	1	0.286055	0.158608	0.0713039	1
cg26672159	chr6	30611872	Open sea	PPP1R10	-0.127193	0.0204864	5.34377e-10	0.000317262	0.0666702	0.0354787	0.0602227	1	0.563928	0.276919	0.0417067	1
cg03572388	chr14	103135285	Shelf	TNFAIP2	0.0338811	0.00545767	5.36701e-10	0.000318641	-0.0216809	0.0120098	0.0710319	1	0.148128	0.0928175	0.110511	1
cg07794018	chr10	88478259	Open sea	RNLS	-0.140102	0.0225691	5.37657e-10	0.000319208	0.116758	0.0441826	0.00822694	1	0.591223	0.431037	0.170179	1
cg27141681	chr11	65180590	Shore	CAPN1;AP003068.23	-0.0735177	0.0118441	5.39687e-10	0.000320413	-0.00941788	0.0192911	0.62541	1	0.0400066	0.135479	0.767767	1
cg16187038	chr14	102626831	Open sea	RCOR1	0.0801577	0.0129141	5.40018e-10	0.000320609	0.0120035	0.0356238	0.736154	1	0.00980475	0.352107	0.977785	1
cg26716103	chr10	79261072	Open sea	ZMIZ1	0.105569	0.0170096	5.41927e-10	0.000321742	0.00586285	0.034198	0.863879	1	0.132662	0.220224	0.546912	1
cg06086785	chr3	47847549	Shore	DHX30	-0.163587	0.0263635	5.46679e-10	0.000324562	0.0181931	0.0253453	0.472876	1	0.258792	0.225566	0.251258	1
cg02518550	chr1	25783321	Open sea	MAN1C1	-0.113929	0.0183612	5.47451e-10	0.00032502	-0.00283813	0.0448151	0.949504	1	0.0965756	0.284686	0.734432	1
cg06984903	chr16	73066526	Island		0.0818294	0.0131892	5.49581e-10	0.000326284	-0.0592037	0.0254409	0.0199595	1	-0.457402	0.223212	0.0404447	1
cg08256691	chr1	155912054	Open sea	RIT1	-0.133735	0.0215561	5.50355e-10	0.000326743	0.0624486	0.0276348	0.0238348	1	0.23103	0.179264	0.197478	1
cg03252770	chr4	153433201	Open sea		-0.069895	0.0112668	5.51684e-10	0.000327531	0.0270318	0.0320951	0.399653	1	0.00847406	0.179402	0.962326	1
cg15468589	chr14	100294499	Shore	SLC25A29;RP11-638I2.6	0.0860179	0.0138659	5.51992e-10	0.000327714	0.0307251	0.0236698	0.194263	1	0.403228	0.313526	0.198405	1
cg20284120	chr17	44317518	Shore	RUNDC3A	-0.114312	0.0184269	5.52024e-10	0.000327732	-0.0192324	0.0421201	0.647952	1	0.230841	0.221971	0.298358	1
cg26072338	chr3	47837196	Open sea	DHX30	-0.118328	0.0190752	5.53137e-10	0.000328393	0.0955182	0.0316337	0.00253181	1	0.401752	0.331778	0.225932	1
cg12896964	chr10	75110601	Shore	DUSP13;SAMD8	-0.113295	0.0182666	5.56485e-10	0.00033038	0.0626686	0.0284795	0.0277726	1	0.0533698	0.29889	0.858283	1
cg17464820	chr11	116967700	Open sea	SIK3	-0.117565	0.0189576	5.59347e-10	0.000332078	-0.0313853	0.0237439	0.186227	1	0.080372	0.195633	0.681197	1
cg19144691	chr3	177293581	Open sea	LINC00501	-0.13046	0.0210379	5.60401e-10	0.000332704	0.0847081	0.0314234	0.00702398	1	0.266858	0.320232	0.40466	1
cg20707786	chr17	81084502	Open sea	BAIAP2	-0.0917506	0.0147961	5.61126e-10	0.000333133	0.0210002	0.0192064	0.274219	1	0.115562	0.175058	0.509168	1
cg15233074	chr4	3286373	Open sea		-0.087969	0.0141865	5.61498e-10	0.000333354	0.0682927	0.0332748	0.0401323	1	0.369382	0.246608	0.134173	1
cg02556655	chr11	64207553	Island	FERMT3	0.0811895	0.0130933	5.6159e-10	0.000333407	-0.0114112	0.0188268	0.544438	1	-0.234614	0.188424	0.21308	1
cg10561067	chr5	179801858	Island	MGAT4B	-0.076889	0.0124001	5.62187e-10	0.000333762	-0.00454519	0.0261019	0.861761	1	0.0206349	0.164721	0.900308	1
cg05453885	chr16	75156581	Open sea	ZFP1	-0.135409	0.0218401	5.64656e-10	0.000335227	-0.139564	0.0536695	0.00931075	1	0.310623	0.292625	0.28846	1
cg24629025	chr2	62415239	Open sea		0.126068	0.0203344	5.65568e-10	0.000335768	0.0642534	0.0309442	0.0378543	1	0.238288	0.408267	0.559451	1
cg11730661	chr19	1844074	Shelf	REXO1	-0.0846781	0.0136599	5.68049e-10	0.00033724	0.0917173	0.0232978	8.25967e-05	0.251259	0.632666	0.206103	0.00214306	1
cg26262840	chr14	90301341	Open sea	NRDE2	-0.0285482	0.00460554	5.69477e-10	0.000338087	0.010351	0.0115616	0.370632	1	0.028945	0.0636999	0.649544	1
cg04262392	chr16	2086744	Shelf	TSC2	-0.0113885	0.00183729	5.69915e-10	0.000338347	0.00203646	0.00293399	0.487624	1	-0.0684483	0.0915068	0.454452	1
cg26645468	chr5	134223580	Shore	PPP2CA;CTD-2410N18.4;CTD-2410N18.5	-0.149529	0.0241238	5.70372e-10	0.000338617	0.0558762	0.0461655	0.226147	1	0.075706	0.263851	0.774169	1
cg23429986	chr19	3382105	Island	NFIC	-0.0515521	0.00831704	5.70474e-10	0.000338677	0.0128646	0.0192304	0.503512	1	0.0595695	0.0840827	0.478658	1
cg02755455	chr1	64886698	Open sea	JAK1	0.0530224	0.00855522	5.73094e-10	0.000340232	-0.0656032	0.0189168	0.000524364	1	-0.398815	0.178185	0.0252076	1
cg07470948	chr9	34607218	Open sea		-0.0783413	0.0126407	5.73491e-10	0.000340467	0.000629943	0.0143665	0.965025	1	0.263083	0.145872	0.0713058	1
cg12675417	chr11	95091582	Shore	ENDOD1	-0.0958153	0.0154604	5.73792e-10	0.000340645	-0.00948636	0.0492645	0.847304	1	0.0942563	0.15155	0.533976	1
cg10479107	chr8	66137212	Open sea	TRIM55	-0.120405	0.0194287	5.74384e-10	0.000340996	-0.0673953	0.086532	0.436069	1	0.00318466	0.38059	0.993324	1
cg11781328	chr19	4712820	Open sea	DPP9	-0.222794	0.0359521	5.75617e-10	0.000341728	0.0090423	0.0525802	0.86346	1	0.329274	0.306427	0.282572	1
cg22781942	chr12	105365440	Open sea	C12orf75	-0.0535002	0.00863355	5.76305e-10	0.000342136	0.0308366	0.0148122	0.0373576	1	-0.103239	0.12993	0.42686	1
cg04049033	chr17	1650366	Shore	RILP	-0.111019	0.0179166	5.77549e-10	0.000342874	-0.0403448	0.023696	0.0886425	1	0.375502	0.22738	0.0986521	1
cg25343280	chr2	44087058	Shore		-0.0892759	0.0144099	5.81203e-10	0.000345042	-0.0123497	0.025403	0.62686	1	-0.295938	0.215708	0.170083	1
cg03020208	chr12	49961178	Island	RP11-469H8.6;AQP5	0.0918619	0.0148274	5.81342e-10	0.000345124	-0.0006219	0.0155788	0.968157	1	0.00952407	0.145795	0.947915	1
cg21483700	chr19	12832778	Island	MAST1;HOOK2;CTD-2265O21.3;RTBDN	0.0196332	0.00316917	5.82603e-10	0.000345872	0.00449597	0.00961702	0.640141	1	-0.118545	0.0472597	0.0121292	1
cg22331349	chr19	51888096	Island	ZNF649-AS1;ZNF613;ZNF577	0.0975208	0.0157422	5.83382e-10	0.000346334	-0.0226281	0.0536824	0.673376	1	0.0693323	0.133148	0.602565	1
cg14850653	chr3	48986226	Shelf	RP13-131K19.2;RP13-131K19.7;ARIH2	-0.0650674	0.0105039	5.84291e-10	0.000346873	0.0118473	0.0146786	0.4196	1	-0.0603991	0.120344	0.615746	1
cg02355411	chr19	49197169	Shore	TRPM4	-0.202467	0.0326868	5.85978e-10	0.000347874	0.0783758	0.0329342	0.0173235	1	0.22003	0.492177	0.654835	1
cg19640082	chr8	133492217	Open sea	ST3GAL1	0.0578564	0.00934074	5.86621e-10	0.000348255	0.0255146	0.0185552	0.16911	1	0.248904	0.217406	0.252258	1
cg14686235	chr1	54347779	Open sea	SSBP3	-0.158663	0.0256161	5.87066e-10	0.000348518	0.0263679	0.0304598	0.386676	1	0.262864	0.287056	0.359812	1
cg14133014	chr13	20718002	Shelf	IL17D	-0.0800153	0.0129194	5.88666e-10	0.000349468	-0.0189539	0.0325218	0.560023	1	0.207468	0.23922	0.385795	1
cg24352985	chr2	219252049	Shore	TUBA4A;TUBA4B	-0.0976982	0.0157759	5.90798e-10	0.000350733	0.108882	0.0245801	9.43809e-06	0.0290976	0.431362	0.258338	0.0949666	1
cg12208353	chr2	151670498	Open sea	NEB	-0.112986	0.018245	5.91344e-10	0.000351057	-0.00130613	0.026297	0.960387	1	0.0649096	0.216623	0.76445	1
cg11698445	chr5	139733761	Open sea	CTB-35F21.1	0.0736099	0.0118886	5.95423e-10	0.000353478	0.0551351	0.0231914	0.0174355	1	0.221515	0.19799	0.263218	1
cg26524347	chr12	121300645	Shelf		-0.0512589	0.00827879	5.9557e-10	0.000353564	-0.0307304	0.0160427	0.0554229	1	0.356475	0.25407	0.1606	1
cg17832704	chr17	7613569	Shore	FXR2;SHBG	-0.0648157	0.0104697	5.98701e-10	0.000355422	0.0112528	0.0206183	0.585226	1	0.0247382	0.191716	0.897329	1
cg20359413	chr3	50279477	Shelf	LSMEM2	-0.121127	0.0195669	6.00051e-10	0.000356223	0.0247459	0.0264874	0.350175	1	0.457789	0.242867	0.0594383	1
cg14670950	chr19	1395229	Shore	NDUFS7;AC005329.7	-0.150879	0.0243735	6.00536e-10	0.000356511	0.0162688	0.0274878	0.553947	1	0.245129	0.257482	0.341086	1
cg14685146	chr17	44011382	Shelf	TMEM101	-0.129352	0.0208996	6.04703e-10	0.000358984	0.0422888	0.0281937	0.133631	1	0.286872	0.271505	0.290695	1
cg25973354	chr19	1395646	Shelf	AC005329.7	-0.386031	0.0623718	6.04757e-10	0.000359015	0.0374746	0.052212	0.472918	1	0.275751	0.37123	0.4576	1
cg11238564	chr16	67184883	Island	EXOC3L1;KIAA0895L	-0.0477826	0.00772059	6.05563e-10	0.000359493	0.0639702	0.0187894	0.000662615	1	0.261316	0.166065	0.115586	1
cg00826615	chr2	120573298	Shelf		0.0792084	0.0127992	6.07198e-10	0.000360463	0.00085915	0.028068	0.975581	1	0.0278045	0.207715	0.893514	1
cg17510408	chr3	45818557	Open sea		-0.1298	0.0209758	6.09033e-10	0.000361552	0.041625	0.0582695	0.475008	1	0.818329	0.369468	0.0267679	1
cg21926603	chr8	122826662	Open sea	ZHX2	-0.107452	0.0173649	6.09789e-10	0.000362	0.104794	0.0331113	0.00155143	1	0.37166	0.322381	0.248968	1
cg09507215	chr13	112694076	Shelf	ATP11A	-0.0937025	0.0151433	6.10337e-10	0.000362325	0.0880989	0.0246923	0.000359886	1	0.227462	0.200858	0.257445	1
cg11253957	chr17	29109947	Open sea	MYO18A	-0.0499964	0.00808059	6.1232e-10	0.000363501	0.0139502	0.0170872	0.414263	1	0.0892978	0.114657	0.436082	1
cg16217672	chr10	74083442	Open sea	VCL	-0.13748	0.0222212	6.13585e-10	0.000364252	-0.0450034	0.0340994	0.186912	1	0.765145	0.506498	0.130876	1
cg10606835	chr17	82852603	Shelf	TBCD	0.0622534	0.0100623	6.13889e-10	0.000364431	-0.061017	0.0250608	0.0149019	1	-0.264058	0.161101	0.101197	1
cg16905100	chr3	72100822	Open sea	LINC00877	0.0175579	0.00283821	6.16181e-10	0.000365791	-0.00353807	0.00513245	0.490601	1	-0.105434	0.053158	0.0473214	1
cg08862522	chr18	63025461	Open sea		-0.0709338	0.0114675	6.18482e-10	0.000367157	0.0438934	0.0208545	0.0353135	1	0.377822	0.206413	0.067187	1
cg07873183	chr17	77455586	Shelf	2009-09-01	0.059041	0.00954613	6.21769e-10	0.000369107	-0.0189755	0.0170768	0.266487	1	-0.0899844	0.359261	0.802223	1
cg02413761	chr11	86396684	Open sea	CCDC81	-0.12446	0.0201254	6.24083e-10	0.00037048	0.111999	0.0561391	0.0460392	1	0.696088	0.352637	0.0483872	1
cg18503829	chr10	684015	Open sea	DIP2C	-0.126124	0.0203949	6.2461e-10	0.000370793	0.0857234	0.0293234	0.00346259	1	0.679946	0.255472	0.00777875	1
cg22207135	chr5	194763	Shore	CTD-2083E4.7;LRRC14B	-0.106315	0.0171937	6.27513e-10	0.000372516	0.049645	0.0279954	0.0761752	1	0.415608	0.255504	0.103817	1
cg14129790	chr14	102044452	Open sea	DYNC1H1;RP11-1017G21.4	-0.0937498	0.0151627	6.29209e-10	0.000373522	0.0284179	0.0532181	0.593348	1	0.28174	0.264473	0.286745	1
cg24091315	chr10	95321094	Open sea	SORBS1	-0.0654752	0.0105898	6.29554e-10	0.000373726					0.321677	0.161604	0.046534	1
cg01293850	chr16	30075065	Shore	PPP4C	-0.181172	0.0293035	6.30517e-10	0.000374297	0.164569	0.0400949	4.05213e-05	0.124036	0.389207	0.822006	0.635868	1
cg26950287	chr20	50277504	Open sea	LINC01272	-0.0816188	0.0132024	6.32402e-10	0.000375415	0.0685897	0.0247333	0.00555131	1	0.145858	0.230065	0.526088	1
cg05690539	chr1	32070926	Shore	RP11-277A4.4;TMEM39B	-0.11383	0.0184185	6.40243e-10	0.000380069	-0.0174987	0.0228201	0.443193	1	0.582669	0.387711	0.13288	1
cg00554173	chr20	3169130	Shore	LZTS3	-0.122024	0.0197458	6.41943e-10	0.000381078	-0.0501012	0.0508053	0.324064	1	0.146508	0.223197	0.511564	1
cg17572835	chr3	183537971	Open sea	KLHL6	-0.0567411	0.00918207	6.4282e-10	0.000381598	0.0359262	0.0174816	0.0398708	1	-0.0789736	0.153107	0.605988	1
cg25472872	chr15	72198948	Shore	GRAMD2	-0.0994898	0.0161008	6.44382e-10	0.000382524	0.0618199	0.0209142	0.00311778	1	0.366936	0.211382	0.0825838	1
cg24062309	chr1	153631477	Shelf	S100A13;S100A1;RP1-178F15.4;RP1-178F15.5	-0.12918	0.020907	6.46039e-10	0.000383507	-0.0760479	0.0830294	0.359711	1	0.174915	0.351187	0.618437	1
cg17164331	chr12	6979277	Open sea	EMG1;LPCAT3;RP3-461F17.3	-0.170971	0.0276717	6.46924e-10	0.000384032	0.0645034	0.0249377	0.00969316	1	0.264308	0.27468	0.335929	1
cg04318492	chr15	90967410	Open sea	PRC1-AS1;PRC1	-0.0578946	0.00937074	6.48217e-10	0.000384799	0.0434845	0.0176239	0.0136114	1	0.456772	0.161137	0.00458706	1
cg16628556	chr16	58039912	Island	MMP15	0.0500073	0.00809429	6.48804e-10	0.000385147	-0.0323627	0.0362117	0.371479	1	-0.140202	0.132013	0.28822	1
cg11170803	chr5	171542402	Open sea		-0.110964	0.0179618	6.50127e-10	0.000385932	0.0602438	0.03217	0.0611139	1	-0.0373772	0.281139	0.894233	1
cg00270460	chr2	96843615	Shelf	ANKRD39;ANKRD23	-0.121746	0.0197083	6.51634e-10	0.000386826	0.0530334	0.0190286	0.00531926	1	0.168073	0.176272	0.340344	1
cg24533673	chr17	42662977	Shelf	TUBG2	-0.0531887	0.00861089	6.53688e-10	0.000388044	0.0288069	0.0160407	0.0725162	1	0.238001	0.178872	0.183332	1
cg26215727	chr12	6376370	Open sea	LTBR;SCNN1A	-0.0633823	0.0102615	6.54443e-10	0.000388492	0.0900637	0.0291963	0.00203715	1	0.666004	0.240365	0.0055917	1
cg00506539	chr19	2447841	Shelf	LMNB2	0.0988712	0.0160071	6.54463e-10	0.000388503	0.0164474	0.029361	0.575359	1	0.19068	0.292612	0.51463	1
cg00395579	chr8	102231369	Open sea	RRM2B	-0.115756	0.0187429	6.57404e-10	0.000390248	-0.088341	0.119353	0.4592	1	0.588007	0.302709	0.0520784	1
cg22562942	chr8	24914795	Island	NEFM;GS1-72M22.1	0.0276665	0.00448007	6.59695e-10	0.000391607	0.0105659	0.00732937	0.149422	1	-0.0348792	0.0687629	0.611987	1
cg20017995	chr9	133349220	Shore	MED22;SNORD36A;SNORD36B;RPL7A;SNORD24	-0.0565754	0.00916178	6.60987e-10	0.000392374	0.042747	0.0198479	0.0312615	1	0.250379	0.169398	0.139395	1
cg06806214	chr16	87358422	Open sea	FBXO31	-0.0886891	0.0143624	6.61173e-10	0.000392483	0.0731967	0.0258386	0.00461362	1	0.476743	0.24482	0.0514969	1
cg23422485	chr11	130858564	Open sea	RP11-890B15.2	-0.0948767	0.0153656	6.63245e-10	0.000393713	-0.0367827	0.0257623	0.153358	1	-0.237589	0.266982	0.373516	1
cg03404726	chr10	75058995	Open sea	DUPD1	-0.0996151	0.0161332	6.63542e-10	0.000393888	0.191044	0.0350142	4.86434e-08	0.000151913	0.274916	0.27303	0.313978	1
cg26452556	chr20	21183086	Open sea	KIZ;KIZ-AS1	-0.093128	0.0150853	6.68255e-10	0.000396686	0.0819214	0.0269606	0.00237715	1	0.514394	0.351708	0.143588	1
cg23574443	chr17	8360622	Open sea		0.0897338	0.014536	6.69153e-10	0.000397218	-0.0717164	0.0214836	0.000843251	1	-0.228413	0.443572	0.606596	1
cg06736100	chr17	50946699	Shore	RP11-700H6.2	-0.15416	0.0249732	6.6996e-10	0.000397697	0.113521	0.0298502	0.000142946	0.431983	0.610134	0.307958	0.047566	1
cg27247382	chr2	207824956	Open sea		-0.0559199	0.00905903	6.70757e-10	0.000398169	-0.000553399	0.0204597	0.978421	1	0.166684	0.233542	0.475399	1
cg18343535	chr22	41257290	Open sea	RANGAP1	0.0943458	0.0152846	6.71724e-10	0.000398742	-0.0517622	0.0207051	0.0124202	1	-0.055215	0.200602	0.783127	1
cg18664866	chr14	74922496	Shore	RPS6KL1	-0.0971177	0.0157377	6.78517e-10	0.000402774	0.0338257	0.0390715	0.386633	1	0.282194	0.269	0.294156	1
cg21506299	chr6	136784086	Open sea	MAP3K5	0.127123	0.0206009	6.7952e-10	0.000403368	0.0134704	0.0551865	0.807162	1	-0.199958	0.269102	0.457447	1
cg26894288	chr15	88904394	Open sea	MFGE8	-0.0705591	0.0114345	6.79754e-10	0.000403507	-0.0354581	0.0184906	0.0551579	1	0.0242722	0.158413	0.878224	1
cg22385325	chr11	66326605	Open sea		0.111152	0.018014	6.81431e-10	0.000404501	-0.00797783	0.0353574	0.821486	1	-0.273878	0.269483	0.309483	1
cg06959103	chr17	47733069	Shore	TBX21	0.0225152	0.0036492	6.83313e-10	0.000405618	-0.0103824	0.00910149	0.253982	1	-0.0172269	0.0677079	0.799164	1
cg10410146	chr7	44072811	Open sea	POLM	-0.0694014	0.0112496	6.86246e-10	0.000407358	0.0322826	0.0247342	0.191832	1	0.113168	0.21541	0.599334	1
cg09194810	chr20	4091782	Open sea		-0.103374	0.0167569	6.87093e-10	0.00040786	0.0294411	0.026342	0.263717	1	0.292751	0.268819	0.276142	1
cg04049981	chr17	50817532	Open sea		-0.0463832	0.00751897	6.88022e-10	0.000408411	-0.000765537	0.0333249	0.981673	1	0.158301	0.141225	0.262326	1
cg11214659	chr7	143321297	Open sea	CLCN1	-0.0243671	0.00395039	6.9037e-10	0.000409804	-0.000130644	0.00686815	0.984824	1	0.04958	0.0679541	0.465629	1
cg03151319	chr6	31669858	Shelf	CSNK2B-LY6G5B-562;LY6G5B;CSNK2B	-0.0643591	0.0104344	6.91597e-10	0.000410532	0.0448978	0.025245	0.0753243	1	0.346725	0.226957	0.126585	1
cg08835491	chr9	13446517	Open sea	RP11-536O18.1	0.119321	0.0193459	6.92689e-10	0.00041118	-0.0924124	0.0505647	0.0676084	1	-0.308715	0.280869	0.271705	1
cg26328757	chr1	202010635	Open sea	RP11-510N19.5;RP11-465N4.4;ELF3	-0.0751949	0.0121919	6.9327e-10	0.000411524	-0.0244997	0.0294436	0.405359	1	-0.0172262	0.163281	0.915979	1
cg15442434	chr6	169810552	Open sea	RP1-182D15.2	0.097326	0.0157823	6.96916e-10	0.000413687	-0.0727727	0.0305346	0.0171589	1	-0.255387	0.259196	0.324475	1
cg19550574	chr2	217055059	Open sea		0.088443	0.0143421	6.97476e-10	0.000414019	-0.0138309	0.0302536	0.647553	1	-0.0247037	0.411177	0.952092	1
cg13030296	chr12	52010992	Shelf	GRASP	0.0668201	0.010836	6.98146e-10	0.000414416	0.000859187	0.0182696	0.962491	1	0.147135	0.22096	0.505483	1
cg02154074	chr2	74529106	Island	HTRA2;AUP1	0.0175459	0.00284535	6.98224e-10	0.000414461	0.00709563	0.00655434	0.278993	1	-0.112764	0.0610236	0.0646214	1
cg02458945	chr16	55480557	Shore	MMP2	0.02012	0.00326297	6.99677e-10	0.000415323	-0.000163158	0.00680697	0.980877	1	-0.035171	0.0592844	0.553008	1
cg04544784	chr3	45944788	Open sea	FYCO1;CXCR6	-0.058475	0.00948324	6.99746e-10	0.000415364	0.00790808	0.0119068	0.506584	1	0.0206212	0.119135	0.862581	1
cg07611666	chr18	77017524	Open sea	MBP	-0.0841534	0.013649	7.02513e-10	0.000417005	0.068415	0.0278619	0.0140686	1	0.0101536	0.255126	0.968254	1
cg26191724	chr10	132062546	Shelf		0.0243206	0.00394513	7.0609e-10	0.000419128	-0.0222127	0.00771087	0.00396785	1	-0.0643537	0.075049	0.391175	1
cg19986872	chr5	132012079	Island	ACSL6;AC034228.2	0.0180625	0.00293038	7.09959e-10	0.000421424	0.0108474	0.0207701	0.601488	1	0.0230108	0.114132	0.840217	1
cg09536277	chr3	42221694	Open sea	RNU4-78P;TRAK1	0.0654628	0.010621	7.11478e-10	0.000422325	0.00368602	0.0194724	0.849862	1	0.243057	0.180306	0.177651	1
cg08464208	chr6	27824528	Shore		0.0418725	0.00679369	7.11832e-10	0.000422534	0.0010611	0.0333548	0.974622	1	-0.299531	0.156302	0.0553192	1
cg01581872	chr6	15256004	Open sea	JARID2	-0.128332	0.0208237	7.14741e-10	0.00042426	0.00646905	0.0345563	0.851502	1	-0.320296	0.349075	0.35885	1
cg27017251	chr22	21980155	Shelf	TOP3B	-0.0554965	0.00900513	7.14833e-10	0.000424314	-0.0078424	0.0142171	0.581212	1	0.126945	0.0999402	0.20401	1
cg04352803	chr2	36597131	Shore	FEZ2	-0.1048	0.0170074	7.18126e-10	0.000426268	0.0622167	0.0256142	0.015141	1	0.0396533	0.220725	0.857427	1
cg10308629	chr7	134670050	Open sea	BPGM	-0.23097	0.037486	7.20597e-10	0.000427734	0.0108019	0.0303697	0.722081	1	-0.0350143	0.27047	0.896996	1
cg17652998	chr10	99610834	Open sea	SLC25A28	-0.0733825	0.01191	7.2096e-10	0.000427949	0.0927952	0.0241717	0.000123534	0.374062	0.220649	0.209904	0.293171	1
cg26722429	chr16	1437613	Shore	CCDC154;LA16c-312E8.4	0.0407039	0.00660733	7.25527e-10	0.000430659	-0.0286628	0.0140419	0.041227	1	-0.0768777	0.11595	0.507316	1
cg15111708	chr5	154767292	Open sea	LARP1	-0.107925	0.0175215	7.2933e-10	0.000432915	0.0643883	0.0325408	0.0478506	1	0.096212	0.284988	0.735665	1
cg26925025	chr8	85379170	Open sea	CA1;CA3	-0.0964546	0.0156622	7.3473e-10	0.000436121	0.0407266	0.0260377	0.117785	1	0.271879	0.207772	0.190689	1
cg05379350	chr17	29590138	Shore	ABHD15-AS1;GIT1;ANKRD13B	-0.0454694	0.00738497	7.41292e-10	0.000440014	-0.0238863	0.0286919	0.405121	1	-0.08001	0.16178	0.62091	1
cg24707432	chr2	218648831	Open sea	ZNF142	-0.0921667	0.0149699	7.42272e-10	0.000440595	0.0157413	0.0157527	0.317661	1	0.295441	0.135327	0.0290241	1
cg04478497	chr9	5455063	Open sea	CD274	-0.128897	0.020936	7.42823e-10	0.000440922	0.103179	0.0282978	0.000266146	0.794445	0.418638	0.274164	0.12677	1
cg26530942	chr2	231246013	Shelf	ARMC9	-0.0628677	0.0102138	7.50038e-10	0.000445204	0.0256101	0.0191468	0.181038	1	0.263794	0.169026	0.118602	1
cg16628893	chr17	21210319	Shelf	TMEM11	-0.104332	0.0169507	7.50617e-10	0.000445547	0.0428695	0.0278134	0.123238	1	0.122258	0.278476	0.660644	1
cg15766596	chr12	6556974	Shore	IFFO1;NOP2	-0.0528653	0.00858917	7.51332e-10	0.000445971	0.0349819	0.0160815	0.0296087	1	0.105471	0.155817	0.498476	1
cg03105756	chr16	4539125	Shore	CDIP1	-0.0159982	0.00259929	7.51682e-10	0.000446177	0.00298154	0.00476256	0.53129	1	0.0546903	0.0418958	0.19176	1
cg09190795	chr16	535170	Shelf	MIR5587;CAPN15	-0.0978463	0.0158977	7.5205e-10	0.000446395	0.0591824	0.0402685	0.141644	1	0.479498	0.260354	0.0655168	1
cg00119249	chr16	2757439	Shore	SRRM2	-0.0788833	0.012818	7.54973e-10	0.000448129	0.0704901	0.0299307	0.0185171	1	0.200373	0.227999	0.379492	1
cg05260031	chr8	144452200	Shore	CYHR1	-0.0591598	0.00961415	7.58335e-10	0.000450124	0.0592248	0.0303077	0.0506875	1	0.26685	0.284739	0.34867	1
cg01807748	chr1	94069088	Open sea	ABCA4	0.117877	0.019158	7.60918e-10	0.000451657	-0.0984591	0.0300062	0.00103333	1	0.132209	0.269519	0.623756	1
cg07532576	chr2	178680219	Open sea	TTN;TTN-AS1	-0.151533	0.0246293	7.62505e-10	0.000452598	0.0998583	0.0289488	0.000561662	1	0.0714333	0.242774	0.768576	1
cg01806085	chr17	59505771	Open sea	LINC01476	-0.132375	0.0215177	7.65653e-10	0.000454466	0.0923237	0.0407168	0.0233621	1	0.349837	0.365154	0.338036	1
cg12140135	chr17	4610410	Shelf	RP11-141J13.5	-0.15024	0.024426	7.70885e-10	0.00045757	0.17003	0.111435	0.127054	1	0.520053	0.517914	0.315316	1
cg09702181	chr7	128845021	Shelf	FLNC	-0.0612434	0.00995708	7.71226e-10	0.000457772	0.0224011	0.0115092	0.0516119	1	0.111299	0.11056	0.314087	1
cg17471425	chr11	10592466	Open sea	LYVE1;MRVI1;MRVI1-AS1	-0.109129	0.017743	7.7215e-10	0.000458319	0.108271	0.0736356	0.141465	1	-0.290508	0.623778	0.641414	1
cg21664857	chr20	50003532	Open sea		-0.0910251	0.0148	7.7311e-10	0.000458889	0.15141	0.152683	0.321362	1	-0.821466	0.481535	0.0880208	1
cg21493505	chr19	56368048	Island	AC006116.21;ZNF542P;ZSCAN5A	0.0747362	0.0121517	7.73642e-10	0.000459204	-0.00705875	0.0260686	0.786563	1	0.129063	0.100579	0.199421	1
cg10186347	chr10	119677306	Open sea	BAG3	-0.112001	0.0182117	7.75157e-10	0.000460102	0.0393784	0.043064	0.360499	1	0.455618	0.241959	0.0596953	1
cg12178904	chr1	205662923	Island	SLC45A3	0.0835394	0.0135862	7.80631e-10	0.000463351	0.0584912	0.0238947	0.0143701	1	0.231611	0.206778	0.262673	1
cg05393943	chr6	44003866	Shore	C6orf223;RP5-1120P11.1	-0.185649	0.0301957	7.83691e-10	0.000465166	-0.130952	0.0371121	0.000417838	1	-0.431176	0.340539	0.205456	1
cg13435855	chr1	201421077	Open sea	TNNI1	-0.0907753	0.0147653	7.85308e-10	0.000466125	-0.0945602	0.0934769	0.311734	1	-0.0775781	0.290336	0.789314	1
cg27196326	chr17	81385512	Shore	RP11-1055B8.3	0.0940896	0.0153053	7.86988e-10	0.000467122	0.0368281	0.0242821	0.129348	1	0.0694636	0.351515	0.843349	1
cg07850533	chr9	4804778	Island	KLF4P1;RCL1	-0.0927358	0.015086	7.8895e-10	0.000468285	0.0889319	0.0271214	0.00104164	1	0.316195	0.26035	0.224558	1
cg27626480	chr9	113522301	Open sea	RGS3	-0.170065	0.0276733	7.97424e-10	0.000473314	0.0183271	0.0355535	0.606218	1	0.102182	0.380036	0.788025	1
cg09518518	chr1	12643948	Open sea	AADACL4	0.0733543	0.011938	8.01659e-10	0.000475827	0.0423258	0.0220612	0.0550392	1	0.303064	0.228097	0.183959	1
cg03511605	chr1	43715837	Open sea	ST3GAL3;RP11-184I16.4	-0.161461	0.0262803	8.05696e-10	0.000478222	0.0664433	0.0330748	0.0445497	1	0.419837	0.32007	0.18962	1
cg09270255	chr14	103848864	Shore	LINC00637;PPP1R13B	-0.0467868	0.00761597	8.08522e-10	0.000479899	0.0248944	0.0276738	0.36835	1	0.250596	0.148693	0.0919256	1
cg09444090	chr11	121614974	Open sea	SORL1	0.0651912	0.0106119	8.08704e-10	0.000480006	-0.14713	0.0245836	2.1655e-09	6.76935e-06	-0.567812	0.366932	0.121752	1
cg10533159	chr1	207818591	Open sea	MIR29B2CHG	-0.255801	0.0416423	8.10678e-10	0.000481177	0.118439	0.0815508	0.146408	1	0.0822712	0.381298	0.82917	1
cg20372032	chr4	677038	Shelf	MYL5	-0.0771263	0.0125564	8.12864e-10	0.000482474	0.109131	0.0219503	6.63573e-07	0.00206371	0.551589	0.218522	0.0115968	1
cg06868486	chr3	50290672	Shore	IFRD2	-0.0523051	0.00851558	8.13438e-10	0.000482814	0.000373092	0.0164782	0.981936	1	0.27823	0.133901	0.0377209	1
cg00193021	chr4	89836968	Island	SNCA-AS1;SNCA	0.0220592	0.00359196	8.18716e-10	0.000485946	-0.00370055	0.0063046	0.55723	1	-0.113403	0.0970476	0.242591	1
cg08232895	chr19	46674484	Shelf	DACT3-AS1;PRKD2	0.0573087	0.00933187	8.19138e-10	0.000486195	-0.00491391	0.016367	0.764	1	0.302215	0.163727	0.0649147	1
cg12348202	chr7	158588330	Island	PTPRN2	0.0345603	0.00562777	8.19854e-10	0.000486619	-0.0328289	0.0466678	0.48177	1	0.128525	0.0835807	0.124112	1
[truncated: 1,170 more rows]

## Sheet: Supp Table 4
	Age				VO2max (mL/min/kg)				Exercise training (before vs after intervention)				Disuse (before vs after immobilisation)
Gene	log2FC per year of age	SE	P-value age	FDR age	log2FC per unit of VO2max	SE VO2max	P-value VO2max	FDR VO2max	log2FC after training	SE training	P-value training	FDR training	log2FC after disuse	SE disuse	P-value disuse	FDR disuse
MLEC	-0.00701752	0.000654975	8.73289e-27	1.45464e-22	-0.00144153	0.00263229	0.583943	1	-0.0713185	0.0297727	0.0166006	1	-0.287707	0.0497832	7.50577e-09	2.10912e-06
GRSF1	-0.00613474	0.000578292	2.72426e-26	4.53752e-22	-0.00212267	0.00220716	0.336188	1	0.0363625	0.0181979	0.0456985	1	-0.0358337	0.0309606	0.247111	1
PGK1	-0.00670476	0.000636013	5.53852e-26	9.2244e-22	-0.00511865	0.00295825	0.0835775	1	0.0669502	0.0373888	0.0733497	1	-0.0141494	0.0377266	0.707623	1
CMC2	-0.00779366	0.000777146	1.14165e-23	1.9013e-19	0.0043368	0.0028691	0.130648	1	0.0702698	0.0218091	0.0012728	0.285106	-0.244616	0.0427399	1.04439e-08	2.91386e-06
AK1	-0.00730352	0.000733296	2.28387e-23	3.80333e-19	-0.00758093	0.00310642	0.0146708	1	0.0573475	0.0357231	0.108421	1	-0.0891556	0.0418905	0.0333122	1
STRADB	-0.00834242	0.000846106	6.21874e-23	1.03554e-18	0.000520443	0.00404883	0.89772	1	-0.0131989	0.0145479	0.364262	1	0.043189	0.0308581	0.161633	1
GOT2	-0.00714849	0.000726295	7.39148e-23	1.23076e-18	0.00613183	0.00362838	0.0910348	1	0.119503	0.0261239	4.7739e-06	0.00134147	-0.276953	0.0508628	5.17752e-08	1.42382e-05
AIMP2	-0.00587704	0.000616846	1.61007e-21	2.68076e-17	-0.00219015	0.00216002	0.310607	1	0.0342363	0.0240477	0.154538	1	-0.0732549	0.0423034	0.0833351	1
PHKA1	-0.00677505	0.000711687	1.73677e-21	2.89154e-17	-0.00496523	0.00329889	0.132292	1	0.0308891	0.0351715	0.379813	1	-0.0972958	0.0552025	0.0779806	1
C16orf72	-0.00460833	0.000485541	2.28551e-21	3.80491e-17	-0.00343912	0.00350597	0.326627	1	-0.0319453	0.0140025	0.0225245	1
ZNF32	-0.0048007	0.000514437	1.03942e-20	1.73032e-16	-0.00338206	0.00359368	0.346648	1	-0.0209472	0.0200884	0.297063	1	-0.0106298	0.0328204	0.74603	1
SLC25A12	-0.00694777	0.000745518	1.17013e-20	1.94781e-16	0.001782	0.00265721	0.502457	1	0.0518932	0.0199169	0.00917455	1	-0.212862	0.0436069	1.05341e-06	0.000275993
ENDOG	-0.00727976	0.000783918	1.5962e-20	2.65687e-16	0.00291722	0.0034364	0.395928	1	0.0880964	0.0279492	0.00162142	0.358334	-0.391825	0.060409	8.80235e-11	2.60549e-08
XPO4	0.0110455	0.0011978	2.93102e-20	4.87839e-16	0.00463236	0.00665436	0.486341	1	-0.099262	0.0534465	0.0632794	1	-0.605352	0.113809	1.04334e-07	2.82745e-05
C15orf61	-0.00593109	0.000647537	5.2156e-20	8.68033e-16	0.00128974	0.00235133	0.58334	1	0.0311968	0.0120926	0.00988483	1
ARPP21	0.00643021	0.000704822	7.29544e-20	1.21411e-15	-0.00597637	0.00297	0.0441939	1	-0.0810092	0.0518749	0.118376	1	0.304098	0.0629107	1.33947e-06	0.000348263
CENPV	-0.00624803	0.000685299	7.70705e-20	1.28253e-15	0.00557311	0.00304513	0.0672242	1	-0.0599475	0.00284322	1.10716e-98	3.47649e-96	-0.177543	0.0472927	0.000173945	0.0394855
GPC4	-0.00559754	0.000636613	1.46011e-18	2.42963e-14	-0.00198653	0.00303798	0.513176	1	0.000204185	0.0326968	0.995017	1	0.0154408	0.0502071	0.758431	1
DUSP3	-0.00733756	0.000835598	1.61717e-18	2.69082e-14	0.0023142	0.00288709	0.422802	1	0.0716437	0.0356057	0.0442048	1	-0.0868337	0.0397924	0.0290972	1
DERL1	0.00622933	0.000719619	4.86737e-18	8.09833e-14	-0.00103502	0.00285467	0.716926	1	-0.0863175	0.0339545	0.0110174	1	-0.111245	0.0457993	0.0151417	1
NT5C2	0.00972085	0.00112551	5.77708e-18	9.61134e-14	-0.012779	0.00310264	3.80935e-05	0.0125328	0.0156548	0.0496201	0.752387	1	0.054401	0.0462373	0.23937	1
MRPL34	-0.00715999	0.000835975	1.08231e-17	1.80054e-13	-0.00299123	0.00475318	0.529146	1	0.270991	0.06866	7.91869e-05	0.0209053
PLGRKT	-0.00478553	0.000560057	1.28832e-17	2.14313e-13	0.00289387	0.00288235	0.31538	1	0.000659134	0.00787105	0.933262	1	-0.194451	0.0356947	5.10462e-08	1.40887e-05
EXOSC7	0.00685631	0.000803285	1.39748e-17	2.32457e-13	0.00030624	0.00253796	0.903958	1	-0.0743305	0.021804	0.000651959	0.154098	-0.195678	0.0333191	4.28388e-09	1.21662e-06
TMEM11	-0.00501886	0.000590846	1.99008e-17	3.3101e-13	-0.00151296	0.00287439	0.598638	1	0.0253505	0.0252059	0.314541	1	-0.267011	0.0454426	4.20846e-09	1.19941e-06
MAPRE2	-0.00492845	0.000582086	2.52062e-17	4.1923e-13	0.000504202	0.00296975	0.865184	1	0.0416591	0.0450238	0.354826	1	0.246038	0.0645286	0.00013737	0.0314577
ST6GALNAC2	-0.00744429	0.000899691	1.29235e-16	2.14931e-12	-0.00506775	0.00496472	0.307372	1	0.0253105	0.0188382	0.179086	1	0.0314158	0.0530904	0.554023	1
DUSP13	-0.00565415	0.000686637	1.80228e-16	2.99719e-12	-0.00421589	0.00334115	0.207017	1					-0.191085	0.0394019	1.23686e-06	0.00032282
FEZ2	0.0124669	0.00152511	2.97256e-16	4.94307e-12	-0.0179028	0.00405027	9.86302e-06	0.0032548	-0.136549	0.0236865	8.17289e-09	2.45187e-06	-0.106847	0.0494589	0.0307482	1
MRPL12	-0.00623902	0.000766589	3.99654e-16	6.64545e-12	0.00135007	0.00365662	0.71197	1	0.273245	0.0833689	0.00104717	0.236659
CIRBP	0.00479688	0.00059458	7.16411e-16	1.19118e-11	-0.00631097	0.00335896	0.0602657	1	-0.089712	0.0209808	1.90355e-05	0.00519669	0.174652	0.0516773	0.000725731	0.153129
TPI1	-0.00677635	0.000841637	8.18617e-16	1.36103e-11	-0.0040245	0.0024691	0.103112	1	0.0415545	0.0253284	0.100875	1	-0.397038	0.0658964	1.6892e-09	4.86489e-07
MYLK4	-0.0207001	0.00257407	8.85457e-16	1.47207e-11	-0.00887744	0.00813126	0.274936	1	0.127097	0.112578	0.258908	1	-0.00393881	0.110528	0.971572	1
SKAP2	0.00922707	0.00115572	1.41847e-15	2.35806e-11	0.00128934	0.00231862	0.578154	1	0.000205463	0.00139548	0.882946	1	-0.0457648	0.0609408	0.45267	1
HMGB2	0.00498886	0.000633188	3.30148e-15	5.48805e-11	0.00334787	0.00445668	0.452531	1	0.0360973	0.0189475	0.0567641	1	0.0918334	0.0667802	0.169082	1
NDUFB5	-0.0039522	0.00051372	1.43381e-14	2.38328e-10	0.00422291	0.00225999	0.0616847	1	0.0746804	0.0256191	0.00355655	0.746876	-0.25427	0.0365825	3.6373e-12	1.09847e-09
RNF10	-0.00422423	0.0005492	1.45309e-14	2.41518e-10	-0.00325196	0.00207854	0.11769	1	-0.00561388	0.00651156	0.388611	1	-0.111148	0.0374226	0.0029774	0.568684
PGAM2	-0.00624079	0.000813979	1.7605e-14	2.92596e-10	-0.00516772	0.00375728	0.169011	1	-0.00258636	0.0422354	0.951171	1	-0.423345	0.0880167	1.5106e-06	0.000391245
NDN	-0.00665138	0.000869179	1.9714e-14	3.27628e-10	0.00441381	0.00788831	0.575794	1	0.00476156	0.0202111	0.81375	1	-0.0600411	0.0401369	0.134678	1
CLIC5	-0.00455359	0.00059748	2.51078e-14	4.17241e-10	-0.00184319	0.0030997	0.552087	1	-0.0582506	0.0226811	0.0102215	1	0.0226842	0.0353883	0.521517	1
RFTN1	-0.00611045	0.000804518	3.07405e-14	5.10815e-10	0.00709339	0.00606468	0.242153	1	0.0824569	0.0165815	6.59828e-07	0.000190031	-0.271874	0.0756631	0.000326625	0.0725107
ALDH1B1	-0.00563421	0.000743871	3.61419e-14	6.00534e-10	0.00502616	0.00336316	0.135052	1	0.172891	0.0391671	1.01387e-05	0.00281855	0.0220068	0.0683189	0.747363	1
FBP2	-0.010377	0.00137124	3.80232e-14	6.31755e-10	-0.0114533	0.0046602	0.0139835	1	0.0311398	0.0404306	0.441179	1	-0.491603	0.0889197	3.22762e-08	8.97279e-06
REV1	0.00369051	0.000492491	6.7024e-14	1.11354e-09	0.00186051	0.00280859	0.507693	1					0.00794172	0.0521951	0.879065	1
C6orf136	-0.00577345	0.00077287	8.01051e-14	1.33079e-09	0.00137731	0.0065234	0.832783	1	0.100228	0.0366631	0.00626174	1
SLC25A46	-0.00461098	0.000622072	1.24125e-13	2.06197e-09	0.00498483	0.00273983	0.0688519	1	0.0243816	0.0139554	0.0806181	1	0.000966223	0.0606285	0.987285	1
ATP1B4	0.0142419	0.0019347	1.82135e-13	3.02545e-09	-0.00509912	0.00462317	0.27005	1	0.0880412	0.0969874	0.364005	1	-0.107455	0.051264	0.0360727	1
FAM171A1	-0.0127046	0.00172869	1.99243e-13	3.30942e-09	-0.00112219	0.0040334	0.78084	1	0.0935926	0.0405984	0.0211483	1	-0.0362558	0.0399154	0.363712	1
FGGY	0.00703805	0.000959573	2.22439e-13	3.69449e-09	0.000437902	0.00345144	0.899039	1					0.293221	0.076339	0.000122512	0.0283002
TMEM245	0.00501888	0.000685724	2.49626e-13	4.14579e-09	0.00279988	0.00237902	0.239234	1	0.067047	0.0445974	0.13274	1	-0.0462105	0.0505801	0.360921	1
CCDC6	-0.00446498	0.0006118	2.91878e-13	4.84721e-09	-0.00871426	0.00522314	0.0952372	1	0.0128876	0.0105948	0.223829	1	0.216374	0.0347539	4.78826e-10	1.40296e-07
NDUFA6	-0.00436463	0.000598152	2.94569e-13	4.89161e-09	0.00906314	0.00594843	0.127604	1	0.261335	0.0365054	8.1387e-13	2.49858e-10	-0.232629	0.051117	1.13729e-05	0.00283186
EPDR1	-0.00395166	0.000542013	3.08301e-13	5.11934e-09	-0.00205508	0.00291135	0.480259	1	0.00268924	0.0141379	0.849141	1	0.0353837	0.0462336	0.444079	1
TP53INP2	-0.00568191	0.000782206	3.75924e-13	6.24185e-09	0.00480437	0.0040382	0.234151	1	0.125077	0.0372442	0.000784224	0.18194	-0.714796	0.0771646	1.98267e-20	6.12645e-18
USP54	0.012941	0.0017834	3.9763e-13	6.60186e-09	-0.00814749	0.00530795	0.124794	1	-0.138801	0.0399752	0.00051628	0.125456	0.0164691	0.0816828	0.840212	1
NARS1	-0.00592526	0.000816985	4.08865e-13	6.78797e-09	0.00312771	0.00563886	0.57912	1	0.0987747	0.0183751	7.63827e-08	2.25329e-05
TSPAN7	0.00448075	0.000618153	4.21084e-13	6.99042e-09	0.000137574	0.00466685	0.976483	1	-0.101006	0.00815576	3.16753e-35	9.91436e-33	-0.0339657	0.0456746	0.457091	1
ABCC5	0.00465941	0.00064282	4.21754e-13	7.00111e-09	0.00124222	0.00217134	0.567254	1	-0.0381784	0.0173426	0.0277061	1	0.014147	0.0401	0.724244	1
AIFM1	-0.00341092	0.000473466	5.84089e-13	9.69529e-09	0.00052454	0.00208793	0.80164	1	0.0102488	0.0175075	0.558282	1	-0.11705	0.0341979	0.000620004	0.131441
ENO3	-0.00328369	0.000460036	9.47632e-13	1.57288e-08	-0.00158457	0.0023347	0.497324	1	0.0146363	0.0184741	0.428211	1	-0.119063	0.0702219	0.0899766	1
MAPK6	-0.00493406	0.000695235	1.27528e-12	2.11658e-08	-0.00961568	0.00344965	0.00531276	1	-0.0413036	0.0291696	0.156781	1	0.12171	0.0836844	0.145836	1
PTGR1	-0.00490755	0.000694943	1.6435e-12	2.72755e-08	8.90133e-05	0.00292803	0.975748	1	0.0637844	0.00768701	1.06157e-16	3.30149e-14	-0.149887	0.0556994	0.007124	1
VLDLR	-0.00468263	0.000666371	2.10935e-12	3.50047e-08	0.000998847	0.00244927	0.683411	1	-0.00264325	0.0212341	0.900934	1	-0.343661	0.0558312	7.49095e-10	2.17238e-07
WIPI1	-0.00541974	0.000771367	2.12308e-12	3.52303e-08	0.007114	0.00444734	0.109686	1	0.0397739	0.0248767	0.109856	1	-0.443041	0.036858	2.78262e-33	8.65395e-31
COX7C	-0.00358971	0.000514123	2.90615e-12	4.82218e-08	0.00355452	0.00209932	0.0904219	1	0.0654939	0.0254101	0.00995237	1	-0.195445	0.0436711	7.62766e-06	0.00191454
HNRNPM	0.00329061	0.000472872	3.4321e-12	5.69454e-08	-0.0032849	0.00216138	0.128557	1	-0.053776	0.0114065	2.42304e-06	0.00068572	0.0907682	0.0439561	0.0389253	1
ETFRF1	-0.00505475	0.000727543	3.71279e-12	6.15989e-08	0.00464448	0.00381641	0.223614	1					-0.0768292	0.0546498	0.15977	1
DEXI	-0.00467487	0.000675663	4.55016e-12	7.54872e-08	-0.00227966	0.00342934	0.506209	1	0.0176486	0.0158801	0.26641	1	-0.198228	0.0555022	0.0003549	0.078078
RPP25L	-0.00400449	0.000579576	4.86922e-12	8.07755e-08	0.00144648	0.00223491	0.51749	1	0.040175	0.0154249	0.00919929	1	-0.180542	0.0558491	0.00122634	0.250174
KCTD9	-0.00354545	0.000514251	5.40905e-12	8.97253e-08	0.0114315	0.00448272	0.0107688	1	0.028679	0.0123065	0.0197849	1	-0.0899507	0.0372123	0.0156392	1
CYP4X1	0.00625682	0.000907576	5.42493e-12	8.99833e-08	-0.0116665	0.00588476	0.0474239	1	-0.126831	0.0366537	0.000539666	0.130599	-0.0289959	0.0505157	0.565969	1
LSM1	-0.00333834	0.000484302	5.45884e-12	9.05404e-08	-0.00172271	0.00272399	0.527111	1	0.00650575	0.013095	0.619321	1	-0.0992767	0.0425317	0.0195864	1
HDAC11	-0.00301033	0.000437119	5.70818e-12	9.46702e-08	-0.00261738	0.00306493	0.393116	1	-0.048398	0.0158205	0.00221932	0.479374	-0.146381	0.0481582	0.00236905	0.459595
RNF123	-0.00391032	0.00057054	7.19572e-12	1.19334e-07	-0.00359754	0.00207961	0.0836459	1	-0.0334694	0.0203013	0.0992223	1	-0.0532012	0.0400239	0.18377	1
COX10	-0.0053805	0.000785816	7.5402e-12	1.25039e-07	0.00412419	0.00399103	0.301433	1	0.0284634	0.0220776	0.197313	1	-0.233714	0.0392531	2.61598e-09	7.50787e-07
GLRX2	-0.00327964	0.000479019	7.56422e-12	1.2543e-07	0.00393291	0.00234864	0.0940226	1	0.0801186	0.0224132	0.000350747	0.0866344	-0.171859	0.0328763	1.71879e-07	4.64074e-05
WWP1	-0.00454744	0.000670026	1.14525e-11	1.89894e-07	-0.00172947	0.00255707	0.498819	1	-0.014065	0.0174062	0.419066	1	0.00944857	0.0576005	0.869703	1
XPC	0.00329987	0.000487926	1.35114e-11	2.24019e-07	-0.00411831	0.00251019	0.100873	1	-0.0278151	0.00534674	1.96882e-07	5.74896e-05	0.201579	0.0447164	6.5462e-06	0.00164964
PIP4P2	-0.00436515	0.000647369	1.55257e-11	2.57401e-07	-0.00160693	0.00557249	0.773065	1	-0.023237	0.0211981	0.272998	1	-0.0272608	0.0572332	0.633854	1
WSB1	0.00456849	0.00067761	1.56159e-11	2.58881e-07	-0.00225443	0.00274264	0.41108	1	0.00278991	0.030461	0.927024	1	0.150097	0.0578437	0.00946239	1
ECHDC2	0.00353844	0.00052763	1.99643e-11	3.30948e-07	-0.00886741	0.00237959	0.000194198	0.0635028	-0.0461957	0.0351504	0.18877	1	-0.0105909	0.0424958	0.803189	1
MGP	0.008358	0.00124789	2.11696e-11	3.50907e-07	-0.00567523	0.00624467	0.363449	1	0.167712	0.0453938	0.000220225	0.0559372	0.0670404	0.129655	0.605108	1
MRPL36	-0.00454221	0.000679655	2.33935e-11	3.87747e-07	0.000102803	0.00246895	0.966787	1	0.18038	0.0524146	0.000578684	0.139463
SLC7A6	0.00762747	0.0011416	2.36699e-11	3.92306e-07	-0.00205864	0.00207412	0.320937	1	0.00606323	0.0305327	0.84259	1	0.511032	0.0676608	4.25809e-14	1.29872e-11
SCYL2	-0.00351954	0.000529632	3.02717e-11	5.01693e-07	0.00842839	0.00283438	0.00294298	0.944696	-0.0523937	0.0341863	0.125376	1	-0.0117734	0.060204	0.844956	1
MYOZ2	0.0124923	0.00188062	3.08014e-11	5.10441e-07	-0.00201954	0.0046091	0.661268	1	-0.0667169	0.0508555	0.189557	1	-0.624334	0.131307	1.98673e-06	0.00051059
NUCB1	-0.00440723	0.000666038	3.66356e-11	6.07089e-07	0.000819452	0.00287925	0.775946	1	0.0398771	0.0156892	0.0110315	1	-0.0873122	0.0359601	0.0151811	1
TALDO1	0.00298818	0.000451779	3.73465e-11	6.18831e-07	0.000624194	0.0020889	0.765082	1	-0.014259	0.0147042	0.332183	1	-0.0159459	0.0338845	0.63793	1
HMBS	-0.00380594	0.000575576	3.78133e-11	6.26529e-07	-0.00133047	0.00373337	0.721561	1	0.0244928	0.0187135	0.190591	1	-0.22077	0.0410632	9.06325e-08	2.4652e-05
PDGFC	0.00399042	0.000603702	3.8452e-11	6.37073e-07	0.000590758	0.00307635	0.847717	1	-0.00899307	0.00243203	0.000217508	0.0554646	0.087052	0.0585454	0.137038	1
NDUFA8	-0.00434115	0.000656904	3.8825e-11	6.43214e-07	0.00670339	0.00247724	0.00680996	1	0.116515	0.0318636	0.000255491	0.0638728	-0.308455	0.0380352	5.0738e-16	1.56273e-13
ATP2C1	-0.00314828	0.000477402	4.26369e-11	7.06324e-07	-0.000381295	0.00187938	0.839226	1	-0.0136216	0.00598145	0.022768	1	0.168354	0.0556574	0.00248771	0.477639
ZDHHC16	-0.00271942	0.000412715	4.42511e-11	7.3302e-07	-0.000940779	0.00191175	0.622646	1	0.0389732	0.00936028	3.13158e-05	0.00842395	-0.12927	0.0307358	2.60113e-05	0.00626872
CYTH1	0.00328471	0.000500592	5.32178e-11	8.81499e-07	0.0015501	0.00270343	0.566385	1	-0.033052	0.0149573	0.0271225	1	-0.0710162	0.0514799	0.167742	1
CDC26	-0.00485305	0.00074003	5.45657e-11	9.03771e-07	0.00568726	0.00389207	0.143948	1					-0.187506	0.0467885	6.13599e-05	0.0145423
ZYG11B	-0.00429854	0.000655799	5.57708e-11	9.23676e-07	-0.000321483	0.00289292	0.911515	1	-0.0119691	0.022095	0.588019	1	-0.135202	0.0648726	0.0371491	1
TTL	-0.00340031	0.000519296	5.834e-11	9.66168e-07	-0.000320113	0.0028196	0.909609	1	0.0510164	0.013883	0.0002381	0.0600012	-0.00929363	0.0342582	0.786174	1
TMEM147	-0.00386436	0.000590508	5.9842e-11	9.90984e-07	0.000109041	0.00294885	0.970503	1	-0.0147977	0.0133394	0.26729	1	-0.0406603	0.030958	0.189047	1
GRHPR	-0.00319632	0.000489387	6.52087e-11	1.07979e-06	0.000425499	0.00299497	0.887024	1	0.0476028	0.0114822	3.38621e-05	0.00907505	-0.146257	0.0417892	0.000465461	0.10054
SMTNL2	-0.00673049	0.00103076	6.59162e-11	1.09144e-06	-0.00802002	0.00553068	0.147032	1	-0.184608	0.0378467	1.07281e-06	0.000305751	-0.0443031	0.0483883	0.35989	1
ACTC1	0.0127919	0.00196131	6.93183e-11	1.1477e-06	-0.00717051	0.00861043	0.404974	1	-0.0155737	0.186195	0.933341	1	0.2908	0.188867	0.123632	1
ASB2	-0.00508724	0.000782025	7.75802e-11	1.28442e-06	-0.0133156	0.00757563	0.0787994	1	0.00224682	0.111481	0.98392	1	0.169678	0.0642581	0.0292183	1
PHIP	0.00402665	0.000621233	9.06837e-11	1.50127e-06	0.00209155	0.002242	0.350876	1	0.0762772	0.0315892	0.0157498	1	0.149565	0.0588301	0.0110121	1
GUCD1	-0.00482666	0.000744975	9.2361e-11	1.52894e-06	-0.000263006	0.00494767	0.957606	1	0.0154328	0.0177875	0.385605	1	-0.120773	0.046341	0.00915604	1
UNC13C	0.0241879	0.00374107	1.00963e-10	1.67124e-06	-0.0161502	0.00580889	0.0054317	1	-0.117091	0.0328123	0.000359035	0.0879637	0.000535409	0.105978	0.995969	1
TRMT112	0.00552542	0.000855027	1.03143e-10	1.70722e-06	-0.00672561	0.00310218	0.0301566	1	-0.140288	0.0215066	6.89073e-11	2.10167e-08	0.201571	0.053435	0.00016177	0.0368835
RBM5	0.00405527	0.000629078	1.14565e-10	1.89616e-06	-0.00312874	0.00194477	0.10766	1	0.0651977	0.0368021	0.0764647	1	0.116742	0.0413546	0.00475829	0.875525
ORAI1	-0.00456507	0.000708844	1.1935e-10	1.97524e-06	0.00189225	0.0032834	0.564406	1	-0.115508	0.0338758	0.000650205	0.154098	-0.258506	0.0502764	2.72262e-07	7.2694e-05
DLAT	-0.0063849	0.000991722	1.20905e-10	2.00086e-06	0.00964253	0.0026723	0.000308175	0.0998488	0.0675424	0.0184213	0.000245864	0.0617119	-0.244454	0.0534497	4.79579e-06	0.00122293
ATRAID	-0.0033064	0.00051431	1.28609e-10	2.12823e-06	0.00195128	0.00467394	0.676326	1	0.0320882	0.0145083	0.0269864	1	-0.13537	0.0318392	2.12183e-05	0.00515604
LDAF1	0.00584959	0.000912284	1.43593e-10	2.37604e-06	0.00468396	0.00624819	0.453466	1	-0.213936	0.03567	2.00205e-09	6.02618e-07
LPIN1	-0.00453139	0.000707034	1.46458e-10	2.4233e-06	-0.00171829	0.00314468	0.584784	1	0.107669	0.0474862	0.0233679	1	-0.0232936	0.0686896	0.734524	1
CCM2	-0.00280131	0.000437541	1.52968e-10	2.53085e-06	-0.00564812	0.00255796	0.0272405	1	-0.0226132	0.00674144	0.000795489	0.183728	-0.066506	0.0296818	0.02505	1
APOO	-0.00760106	0.00118741	1.53963e-10	2.54716e-06	0.00437072	0.00306769	0.154227	1	0.0730729	0.0117191	4.50744e-10	1.36125e-07	-0.299425	0.0482441	5.41911e-10	1.58238e-07
C12orf75	0.0215178	0.00336391	1.58814e-10	2.62726e-06	0.0192149	0.0162673	0.237523	1	-0.251337	0.0736515	0.000643669	0.153193
MTURN	0.00475599	0.000743632	1.5989e-10	2.6449e-06	0.000409276	0.00365207	0.91077	1	-0.0921317	0.027311	0.000742385	0.174078	0.207416	0.0587442	0.000414255	0.0903076
TFRC	-0.0083525	0.00130693	1.64864e-10	2.72702e-06	0.00734154	0.00796688	0.356786	1	-0.0765545	0.0404399	0.0583519	1	-0.62309	0.148971	2.88158e-05	0.00688698
NTAN1	-0.00356037	0.000560027	2.05071e-10	3.39188e-06	0.00174839	0.00302305	0.563026	1	0.0950733	0.0231902	4.13664e-05	0.0110035	-0.0653697	0.0482745	0.189792	1
TPM3	0.00446171	0.000703191	2.22509e-10	3.68008e-06	-0.000113151	0.00227483	0.960329	1	-0.0340721	0.0234704	0.146584	1	-0.112899	0.0710529	0.112072	1
PPDPF	0.00572258	0.000902175	2.25206e-10	3.72445e-06	0.000691237	0.00616801	0.910769	1	-0.0318512	0.0207262	0.124353	1	-0.077871	0.0569426	0.171457	1
C3orf18	-0.0055776	0.000879607	2.28255e-10	3.77465e-06	-0.00194767	0.00267935	0.467277	1	0.0103922	0.0197887	0.599473	1
PDLIM1	0.00608378	0.000960877	2.42801e-10	4.01496e-06	0.0028802	0.00357721	0.420731	1	-0.035125	0.026831	0.190494	1	0.0715653	0.0578767	0.216268	1
ARL2BP	-0.00358703	0.000566744	2.46438e-10	4.07485e-06	0.00128348	0.00233343	0.582291	1	0.0446913	0.0165294	0.00685634	1	-0.063078	0.0457489	0.167961	1
CA4	-0.00709595	0.00112341	2.67637e-10	4.4251e-06	0.0066006	0.00460086	0.151388	1	0.205333	0.038734	1.15099e-07	3.3724e-05	0.0633961	0.0568737	0.264987	1
ZNF518B	-0.00295616	0.000468542	2.80365e-10	4.63527e-06	0.00145525	0.00267494	0.586419	1	-0.0312855	0.0141258	0.0267758	1	-0.00252474	0.0478503	0.957921	1
CCDC14	0.00339088	0.000538242	2.97808e-10	4.92337e-06	-0.00068643	0.00373445	0.854162	1	0.00994729	0.00987115	0.313592	1	0.110682	0.0649516	0.0883673	1
SLC37A4	-0.00482823	0.000766577	3.00687e-10	4.97066e-06	-0.0169217	0.00843843	0.0449297	1	-0.124975	0.037257	0.000795359	0.183728	-0.0421159	0.0675178	0.528199	1
HEXIM2	-0.00850745	0.00135122	3.05151e-10	5.04414e-06	-0.0114196	0.00391511	0.00353654	1	0.000909722	0.0482924	0.984971	1	0.137436	0.0541362	0.0111265	1
UBE2M	-0.00397303	0.00063105	3.05625e-10	5.05167e-06	0.000332792	0.00637919	0.958394	1	-0.0659313	0.0310923	0.0339635	1	-0.0380545	0.0363953	0.295751	1
ALKBH7	-0.00397364	0.000631228	3.07208e-10	5.07754e-06	0.00214154	0.00254043	0.399237	1	-0.038424	0.0162564	0.0180975	1	-0.143464	0.0408757	0.000448521	0.0973291
GBP2	0.00779641	0.00123868	3.09172e-10	5.10969e-06	-0.00727808	0.0038318	0.0575133	1					0.175881	0.0639336	0.00594155	1
LPP	0.0039406	0.000627738	3.44146e-10	5.68736e-06	0.00372614	0.00379166	0.325746	1	-0.0202858	0.0190569	0.287108	1	0.010245	0.0358738	0.775197	1
MYLK3	0.00663852	0.00105851	3.57371e-10	5.90556e-06	-0.00325654	0.00707564	0.645339	1	0.0487491	0.0746837	0.513923	1	-0.0308244	0.0780658	0.692953	1
UCHL3	-0.00612913	0.000979419	3.90119e-10	6.44633e-06	0.00621195	0.00279133	0.0260515	1	0.0688196	0.026922	0.0105805	1	-0.092868	0.0360064	0.00990271	1
MRPS15	-0.0030734	0.000491321	3.96554e-10	6.55226e-06	0.000353266	0.00173462	0.838623	1	0.0117068	0.0118994	0.325208	1
CCDC69	-0.0066997	0.00107121	3.99146e-10	6.5947e-06	-0.00694322	0.00373611	0.0631107	1	-0.0954535	0.0255438	0.000186332	0.0477009	-0.225924	0.076709	0.00322742	0.606755
TEX2	-0.00380734	0.000611661	4.82787e-10	7.97613e-06	0.00201633	0.00284961	0.479205	1	0.0156155	0.0185214	0.399167	1	-0.153042	0.0409161	0.00018373	0.0415229
SLC44A2	0.00430424	0.0006917	4.88702e-10	8.07336e-06	-0.00720109	0.0034499	0.0368579	1	-0.0571818	0.0235636	0.0152368	1	0.129883	0.0448515	0.00378133	0.707109
CHCHD4	-0.00513645	0.000825702	4.94926e-10	8.17568e-06	0.00291194	0.00273161	0.286416	1	0.0304382	0.0251073	0.225387	1	-0.255799	0.0366888	3.12189e-12	9.45932e-10
RBM23	0.00372119	0.000598608	5.0868e-10	8.40237e-06	-0.00135788	0.00273842	0.619991	1	0.0856067	0.0381165	0.0247089	1	0.0291625	0.0273404	0.286133	1
SELENOM	0.0104444	0.00168096	5.18744e-10	8.5681e-06	-0.00991337	0.00561745	0.0776066	1	0.0622069	0.0806911	0.440751	1	0.0428836	0.0654777	0.51251	1
CHCHD10	-0.00515172	0.000829332	5.23483e-10	8.64584e-06	0.00520268	0.00638669	0.415295	1	0.0581757	0.018313	0.00148942	0.33065	-0.191258	0.0507072	0.000315073	0.0702612
ALPK2	0.00916186	0.00147693	5.52787e-10	9.12928e-06	0.00179119	0.00735075	0.807482	1	-0.0799058	0.0340628	0.0189845	1	0.0289404	0.065635	0.659264	1
RPRD2	0.00222804	0.000360042	6.08184e-10	1.00436e-05	-0.00330986	0.0024279	0.1728	1	0.0027939	0.0274712	0.918992	1	0.0631621	0.0418914	0.131616	1
PSTPIP2	-0.00636214	0.00102844	6.16264e-10	1.01764e-05	-0.00943222	0.00736197	0.200121	1	0.198989	0.153251	0.19413	1	-0.162289	0.0483217	0.000783633	0.162996
TUBG1	-0.00386914	0.000626382	6.53465e-10	1.079e-05	0.00129098	0.0022641	0.568544	1	-0.0687441	0.0226174	0.00237028	0.509609	-0.158864	0.0427834	0.000204643	0.0460447
MAN2A1	0.00596369	0.000967165	6.99686e-10	1.15525e-05	-0.0001857	0.00299876	0.950622	1	-0.0766381	0.0317761	0.0158734	1	0.016873	0.0605028	0.780338	1
MMD	0.00610541	0.00099136	7.33808e-10	1.21152e-05	-0.00685056	0.00341791	0.0450365	1	-0.0196032	0.00886966	0.0270951	1	0.170615	0.0835384	0.0411163	1
CYC1	-0.00431253	0.000700392	7.39907e-10	1.22151e-05	0.00584609	0.00212563	0.00595442	1	0.0808849	0.0254189	0.00146225	0.326082	-0.350176	0.0498489	2.14456e-12	6.51947e-10
PRNP	0.00455996	0.000741134	7.61891e-10	1.25773e-05	-0.00388148	0.00268565	0.148383	1	0.00219324	0.0158224	0.889753	1	0.25069	0.0433228	7.18369e-09	2.0258e-06
NDUFA12	-0.00337171	0.000548374	7.81886e-10	1.29066e-05	0.00232315	0.00203918	0.254596	1	0.19305	0.0541484	0.000363577	0.0887127	-0.188717	0.0296811	2.04195e-10	6.02376e-08
FAM50B	0.00430475	0.000701913	8.63007e-10	1.42448e-05	-0.00297105	0.00286084	0.299026	1	-0.103522	0.0266052	9.98212e-05	0.026253	-0.183965	0.0424436	1.50232e-05	0.00371073
CTNNBIP1	-0.00388288	0.000634899	9.61095e-10	1.58629e-05	-0.00375321	0.00262985	0.153534	1	0.0728627	0.0350028	0.037377	1	-0.0755299	0.0455166	0.0970364	1
ZDHHC7	-0.00454715	0.000744436	1.00773e-09	1.66315e-05	-0.00657903	0.00279624	0.0186319	1	0.00891056	0.0111674	0.424926	1	-0.0877402	0.0272774	0.00129725	0.263341
NSMCE1	-0.00336812	0.000551451	1.01045e-09	1.66755e-05	-0.000609226	0.00317456	0.847814	1	0.0104765	0.00944108	0.267143	1	-0.0495612	0.0263118	0.0596174	1
MINDY3	-0.00597229	0.000979899	1.09571e-09	1.80813e-05	0.000913066	0.00256824	0.722199	1					-0.0112315	0.0550827	0.83843	1
LIMCH1	0.0041642	0.0006834	1.10571e-09	1.82453e-05	-0.0108163	0.00290951	0.000201142	0.0655723	-0.0607398	0.010723	1.47495e-08	4.41009e-06	0.0973851	0.0775616	0.209267	1
HSPE1	-0.00385927	0.000633866	1.14003e-09	1.88105e-05	0.00362965	0.00395007	0.358157	1	0.0802095	0.0275395	0.00358518	0.748891	-0.220057	0.0336832	6.44068e-11	1.91288e-08
CDO1	0.00441003	0.000726166	1.25517e-09	2.07091e-05	-0.00198206	0.00288744	0.492434	1	0.144126	0.0557851	0.0097776	1	-0.0480448	0.0631657	0.446886	1
SYNPO2	0.00466265	0.000768379	1.29385e-09	2.1346e-05	0.00397925	0.00361147	0.270533	1	-0.0849155	0.0317342	0.00745421	1	0.023839	0.0742248	0.74808	1
PRADC1	-0.00566773	0.00093574	1.38727e-09	2.28858e-05	0.00300119	0.00313525	0.338444	1	0.0446082	0.0222374	0.0448569	1	-0.197353	0.0471193	2.80977e-05	0.00674346
AR	-0.00354667	0.000585905	1.41893e-09	2.34067e-05	-0.00372357	0.00182954	0.041826	1	-0.0846535	0.0330422	0.0104077	1	0.0900359	0.047588	0.0584927	1
KBTBD2	-0.00419628	0.000693576	1.44655e-09	2.38608e-05	-0.00334678	0.0054814	0.541484	1	-0.031206	0.0308021	0.311006	1	0.124658	0.0514443	0.0153863	1
GSTK1	-0.00463135	0.000765565	1.45219e-09	2.39524e-05	0.00618312	0.00240275	0.0100719	1	0.135998	0.0201234	1.39708e-11	4.27507e-09	-0.184803	0.0343807	7.65008e-08	2.09612e-05
SELENOW	-0.0037228	0.000616116	1.51877e-09	2.50491e-05	-0.00283837	0.00323489	0.380257	1					-0.0684932	0.0423059	0.105447	1
KIAA1217	0.00505076	0.000836034	1.52847e-09	2.52076e-05	0.00427435	0.00285166	0.133901	1	-0.0537895	0.0227205	0.0179112	1	0.0398004	0.0494652	0.421042	1
HCFC1R1	-0.00593012	0.000985011	1.74031e-09	2.86994e-05	-0.000253466	0.00385516	0.947579	1	-0.00891131	0.0421701	0.832639	1	-0.389533	0.0630205	6.36739e-10	1.85291e-07
UPF3A	0.00338094	0.000561919	1.77934e-09	2.93413e-05	-0.00150968	0.0026401	0.567439	1	-0.0372069	0.00592471	3.3869e-10	1.02623e-07	0.0691485	0.0419523	0.0992982	1
NOSIP	0.00379392	0.00063059	1.78266e-09	2.93944e-05	-0.00618785	0.00272308	0.0230643	1	-0.0658554	0.021155	0.00185204	0.405596	-0.0767144	0.0502268	0.126672	1
LTBP2	0.00588873	0.000979393	1.82529e-09	3.00954e-05	-0.00525661	0.00416438	0.206848	1	0.0800925	0.0200891	6.69511e-05	0.017742	0.123407	0.0612248	0.043838	1
DAAM2	-0.00923394	0.00153756	1.90639e-09	3.14306e-05	0.0087239	0.00365678	0.0170477	1	0.119953	0.0350328	0.000617055	0.148093	-0.206672	0.0577193	0.00034275	0.0757478
HOXC10	-0.00388207	0.000647719	2.05441e-09	3.38691e-05	-0.0031278	0.0029146	0.283205	1	-0.105744	0.0208241	3.81498e-07	0.000110253	0.0278752	0.0383934	0.467813	1
DENND5A	-0.00268687	0.000448889	2.15607e-09	3.55428e-05	0.000438947	0.00251309	0.861344	1	-0.0199737	0.0183865	0.277337	1	-0.0648871	0.0338663	0.0553678	1
CISD1	-0.00495233	0.000828206	2.23707e-09	3.68759e-05	0.00313328	0.00282321	0.267074	1	0.0835493	0.0152669	4.43526e-08	1.31284e-05	-0.174765	0.0386208	6.03544e-06	0.00152697
YTHDC1	0.00256253	0.000428818	2.28965e-09	3.77402e-05	-0.000279239	0.00261436	0.91494	1	-0.0614268	0.0110601	2.79354e-08	8.29683e-06	0.108524	0.0597972	0.0726919	1
CCDC28B	-0.00475683	0.000796136	2.30223e-09	3.79454e-05	-0.00713942	0.00372353	0.0551899	1	0.332652	0.105892	0.00168118	0.369859	-0.0718329	0.0594291	0.226772	1
RALGAPA1	0.00285593	0.000478561	2.40546e-09	3.96443e-05	-0.00145297	0.00352641	0.680321	1	-0.00605448	0.00205592	0.00323053	0.681641	0.0947248	0.0378709	0.0123753	1
DYNLT1	-0.00405135	0.000679074	2.43152e-09	4.00714e-05	-0.00441968	0.00274058	0.106813	1	0.034714	0.0180439	0.0543715	1	-0.236478	0.0344995	7.15515e-12	2.14655e-09
LSM10	-0.00506563	0.000849636	2.48987e-09	4.10306e-05	0.000723515	0.00257135	0.778423	1					-0.123324	0.0381282	0.00121877	0.249848
COQ10A	-0.00527258	0.000884745	2.53115e-09	4.17083e-05	0.00448223	0.00540638	0.407069	1	0.0910523	0.0300382	0.00243569	0.521238	-0.742826	0.0751198	4.66733e-23	1.44687e-20
SLC12A2	-0.00419273	0.000705663	2.82344e-09	4.65219e-05	-0.0019374	0.00384056	0.61394	1	-0.0170754	0.0638998	0.789299	1	0.181168	0.0589518	0.00211804	0.419372
HSPA2	0.00703988	0.00118835	3.14072e-09	5.17465e-05	-0.0230372	0.00608923	0.00015478	0.0507678	-0.200612	0.0259838	1.15727e-14	3.57596e-12	-0.13193	0.082597	0.110206	1
EPB41L3	0.0109529	0.00184982	3.199e-09	5.27036e-05	0.00340264	0.0039001	0.382964	1	0.0581647	0.028278	0.0396972	1	0.0997385	0.0689845	0.14823	1
NDRG2	-0.00425981	0.000721075	3.47143e-09	5.71884e-05	-0.00787583	0.00443953	0.0760597	1	-0.113163	0.029776	0.000144427	0.0374066	0.250029	0.0454709	3.82685e-08	1.06004e-05
TMEM9B	-0.00296913	0.000503085	3.59466e-09	5.92149e-05	0.00413234	0.00336196	0.219016	1	-0.00414135	0.0133362	0.756155	1	-0.142318	0.032542	1.22359e-05	0.00303449
DHX32	-0.003087	0.000524507	3.96818e-09	6.53639e-05	0.00327734	0.00433869	0.450024	1	0.0596732	0.0213761	0.00524504	1	-0.00511301	0.0469728	0.913321	1
ZNF415	-0.00676491	0.00115047	4.09956e-09	6.75238e-05	0.00183842	0.00426872	0.666707	1	0.0223357	0.0058398	0.000130912	0.0340372	-0.0837543	0.0722359	0.24627	1
TIMMDC1	-0.00336235	0.000572655	4.31861e-09	7.11274e-05	0.00331304	0.00238818	0.165361	1	0.0669952	0.0184302	0.000277893	0.0691953	-0.180726	0.029793	1.31105e-09	3.78894e-07
RXRG	-0.00793746	0.00135769	5.0264e-09	8.27797e-05	0.00184818	0.00304878	0.54438	1	-0.0156674	0.00975719	0.108333	1	-0.158543	0.0616161	0.0100798	1
PPP1CC	-0.0029783	0.000510425	5.38079e-09	8.86108e-05	0.00488831	0.00207896	0.0187065	1	0.0149666	0.0117877	0.204198	1	-0.0323436	0.0425924	0.447628	1
POLR2A	0.00352245	0.000603765	5.40657e-09	8.903e-05	0.000833317	0.00316484	0.792316	1					0.117084	0.133244	0.442271	1
UBL4A	-0.00388798	0.000666638	5.46911e-09	9.00544e-05	-0.00383343	0.00327598	0.241936	1	-0.0286847	0.0165238	0.0825695	1	-0.100378	0.0370507	0.00674426	1
HNRNPD	0.00260494	0.000447056	5.64757e-09	9.29872e-05	-0.00338774	0.00159377	0.0335356	1	-0.0582346	0.00793283	2.12074e-13	6.53188e-11	0.091533	0.0367559	0.0127637	1
PSMD8	-0.00391458	0.000672523	5.85846e-09	9.64537e-05	0.00239802	0.0041748	0.565694	1	0.0484401	0.0249144	0.051864	1	-0.0153575	0.0523225	0.769128	1
CCN2	0.0100227	0.00172209	5.88109e-09	9.68204e-05	-0.00325926	0.011647	0.779602	1	-0.200481	0.13742	0.144594	1
NTPCR	-0.00433033	0.000744301	5.95642e-09	9.80546e-05	0.00530152	0.00312703	0.0900021	1	0.0454131	0.00891738	3.53091e-07	0.00010275	-0.0711697	0.0401048	0.0759656	1
SYNGR1	-0.00266601	0.000459048	6.33365e-09	0.000104258	0.00126407	0.00177183	0.47558	1	0.00627478	0.0094971	0.508802	1	-0.118634	0.0387433	0.00219834	0.430875
RALY	-0.00276026	0.000476313	6.82939e-09	0.000112412	-0.00179704	0.0024366	0.460807	1	-0.00940954	0.0118691	0.427908	1	-0.160236	0.0408996	8.93653e-05	0.0210902
CCDC167	-0.00538677	0.00093059	7.09966e-09	0.000116853	-0.0027771	0.00410129	0.498325	1	0.0388117	0.00922496	2.58495e-05	0.00700522	-0.129586	0.0643123	0.0439102	1
E2F3	-0.00350713	0.000606748	7.46043e-09	0.000122784	-0.00501174	0.00345397	0.146778	1	-0.0026493	0.00367239	0.470657	1	0.0643778	0.0500748	0.198571	1
FAM189B	-0.00293605	0.000508375	7.67857e-09	0.000126366	-0.00140612	0.00290872	0.628801	1					-0.0733821	0.0501346	0.210072	1
GABPB2	0.00568694	0.00098655	8.19108e-09	0.000134792	-5.96835e-05	0.00230726	0.979363	1	-0.0157103	0.0174696	0.368496	1	-0.0212856	0.0399521	0.594187	1
PTGES2	-0.0045894	0.000798437	9.03168e-09	0.000148616	0.00217788	0.00306994	0.478063	1	0.0584332	0.0179538	0.00113534	0.255451	-0.15581	0.0407962	0.000133875	0.0307913
RNF115	0.00438995	0.000764071	9.16622e-09	0.000150821	-0.00433613	0.00316374	0.170509	1	-0.0383228	0.0504898	0.44784	1	0.0215056	0.0669055	0.747882	1
PM20D2	0.00423781	0.000738875	9.72289e-09	0.000159971	-0.000973272	0.00479978	0.839312	1	-0.0234659	0.0215942	0.277179	1	0.14921	0.0561868	0.00791677	1
EIF4E2	-0.00299938	0.000523115	9.8268e-09	0.000161671	-0.00818758	0.00374675	0.0288708	1	-0.0346757	0.0343113	0.312198	1	0.149698	0.0384765	9.9986e-05	0.0234967
FBXO21	0.00489005	0.000853975	1.02692e-08	0.000168938	-0.00156071	0.00245501	0.524956	1	-0.102328	0.0103221	3.63762e-23	1.13494e-20	0.0189088	0.0427773	0.658469	1
MMADHC	-0.00328821	0.000574545	1.04564e-08	0.000172009	0.000955214	0.00210275	0.649635	1					-0.0338462	0.048256	0.483061	1
SNRNP70	0.00359643	0.000628855	1.07142e-08	0.000176238	-0.00731526	0.00213914	0.000626848	0.201845	-0.0181835	0.0204761	0.374522	1	0.212338	0.0550673	0.000115267	0.026742
RAB7A	-0.0024812	0.000435997	1.26394e-08	0.000207894	-0.0041436	0.00363142	0.253853	1	-0.0198939	0.00672341	0.00308742	0.657621	-0.0647638	0.040641	0.111034	1
EFEMP1	0.00590123	0.00103925	1.35989e-08	0.00022366	-0.000720145	0.00371976	0.846489	1	-0.116744	0.0518471	0.0243413	1	-0.0181511	0.112906	0.872281	1
PDE7A	0.00286889	0.000506233	1.45215e-08	0.000238821	-0.000880277	0.00450507	0.845082	1	-0.0510234	0.0132433	0.000116782	0.0304801	-0.0194096	0.083051	0.815212	1
FRAT2	-0.00375051	0.000662417	1.49741e-08	0.000246248	-0.00225067	0.00268285	0.401519	1	0.011218	0.06612	0.865277	1	-0.221255	0.0442293	5.66065e-07	0.000148875
IFRD2	-0.00325781	0.00057642	1.58769e-08	0.00026108	-0.00402489	0.00382582	0.292784	1	-0.0241244	0.00888107	0.00659997	1	-0.077569	0.0418077	0.0635423	1
NDUFAF2	-0.00301679	0.000533868	1.59696e-08	0.000262587	-0.00515261	0.00396417	0.193671	1	-0.0132312	0.00556586	0.0174444	1	-0.0947258	0.0410541	0.0210359	1
WDR77	-0.00340726	0.000603724	1.66396e-08	0.000273588	0.0027828	0.00164649	0.0910007	1	0.0430397	0.0152252	0.00470063	0.97303	-0.02083	0.0276904	0.451901	1
ECSIT	-0.00400409	0.000709613	1.67455e-08	0.000275312	0.0059803	0.00294842	0.0425293	1	0.0593661	0.0173634	0.000628418	0.150192	-0.209477	0.0411781	3.63581e-07	9.67125e-05
NPY6R	-0.00987185	0.00175038	1.70224e-08	0.000279848	0.0103661	0.00961966	0.281214	1					-0.580111	0.0834959	3.71088e-12	1.11698e-09
MT2A	0.00699452	0.00124048	1.71487e-08	0.000281907	0.000235066	0.0106788	0.982438	1	0.1288	0.073107	0.0781036	1	0.270331	0.110751	0.0146512	1
ADO	-0.00315201	0.000559556	1.77054e-08	0.000291042	0.000536506	0.00211198	0.799472	1	0.0255014	0.00938985	0.00661066	1	0.0192768	0.0268881	0.473419	1
ASB12	-0.00733992	0.00130526	1.87284e-08	0.000307839	-0.00249046	0.00343603	0.468571	1	0.116807	0.0490749	0.0173043	1	-0.142146	0.0425835	0.000843656	0.174637
NXPE3	-0.00358945	0.000638483	1.88925e-08	0.000310517	0.000948376	0.00572128	0.868344	1	-0.0268743	0.0258164	0.297887	1	-0.0186008	0.0581796	0.749186	1
ZNF438	-0.00224913	0.000400614	1.9748e-08	0.000324559	-0.00145305	0.00262091	0.579302	1	-0.00520764	0.00234374	0.0262876	1	0.0916007	0.0320387	0.00424891	0.790297
ENPP4	-0.00411368	0.000733206	2.01704e-08	0.00033148	0.000614707	0.00287635	0.830773	1	-0.00141599	0.0161779	0.930253	1	-0.0630878	0.0501847	0.208713	1
PDE7B	-0.00280309	0.000500796	2.17759e-08	0.000357843	0.000142774	0.00512769	0.977787	1	0.0824132	0.0358263	0.0214281	1	-0.0305752	0.0428393	0.475401	1
DESI1	-0.00320664	0.000574313	2.35805e-08	0.000387475	0.00467944	0.00287699	0.103843	1	0.0563343	0.0130623	1.61247e-05	0.0044343	-0.122713	0.0355462	0.000555986	0.119537
DMD	0.00208429	0.000374232	2.55471e-08	0.000419765	-0.00117703	0.00200125	0.556434	1	0.030519	0.0197254	0.121817	1	0.208386	0.102984	0.0430242	1
RBFOX2	0.00424196	0.000762759	2.6771e-08	0.000439848	-0.00514885	0.00264071	0.0512005	1	-0.0893537	0.0175555	3.58483e-07	0.00010396	0.0879055	0.0470772	0.0995758	1
CMSS1	0.00546135	0.000982685	2.73535e-08	0.00044939	-0.000730233	0.00857388	0.932127	1	-0.0727272	0.0436091	0.095374	1	0.111886	0.0620633	0.0714232	1
PPP1R14B	-0.00635798	0.00114452	2.77351e-08	0.000455632	0.00489679	0.0051305	0.339857	1	0.0939655	0.0282789	0.000891163	0.203185	-0.0271822	0.0467604	0.561033	1
SRSF5	0.00353415	0.000637662	2.98424e-08	0.000490221	-0.00950929	0.00360893	0.00841531	1	-0.0704036	0.0300259	0.0190392	1	0.188638	0.0729109	0.00967467	1
MRPL48	-0.00356875	0.00064486	3.12743e-08	0.000513711	-0.0022219	0.00305736	0.467387	1	-0.0217141	0.00745499	0.00358321	0.748891
MLF1	-0.0123749	0.00223652	3.14619e-08	0.000516762	-0.0107405	0.00732225	0.142422	1	-0.249727	0.0675958	0.000220393	0.0559372	-0.0911018	0.0989226	0.357082	1
SLC25A44	-0.00256688	0.000465469	3.49566e-08	0.000574127	0.00162394	0.00221823	0.464114	1	0.0185302	0.015502	0.231954	1	-0.207948	0.0403225	2.50777e-07	6.72082e-05
ATP5MK	-0.00499862	0.000908792	3.79172e-08	0.000622714	-0.0184144	0.0338104	0.586003	1	0.083036	0.019879	2.95283e-05	0.00797265
FSD2	-0.00343767	0.000625101	3.81134e-08	0.000625898	-0.00546901	0.00696039	0.432024	1	-0.00698239	0.0312875	0.823404	1	-0.350462	0.0818454	1.8522e-05	0.00451937
ELOA	-0.0023116	0.000420886	3.96929e-08	0.000651797	-0.000776545	0.00310242	0.802353	1	-0.0291102	0.00815105	0.000355163	0.0873702	0.0251797	0.0315765	0.425208	1
PWWP3B	0.00871381	0.00158814	4.09231e-08	0.000671958	-0.00310807	0.0053926	0.564373	1	-0.0453618	0.0116664	0.000100971	0.0264543
NECAB3	-0.00180312	0.000329063	4.26375e-08	0.000700065	0.00408189	0.00211739	0.0538809	1	0.0309385	0.0119383	0.00955465	1	-0.110486	0.0328521	0.000770618	0.161059
TRAK2	-0.00317142	0.000578918	4.29716e-08	0.000705508	0.00955766	0.0026448	0.000301796	0.0980837	0.0166423	0.0097958	0.0893331	1	-0.096312	0.0307335	0.00172568	0.343411
ISOC2	-0.0037237	0.000680219	4.39342e-08	0.000721268	0.000254816	0.00281897	0.927975	1	-0.00580509	0.0182452	0.750356	1	-0.170356	0.0385265	9.78903e-06	0.00244726
PPP1R3A	-0.00504042	0.000921628	4.52475e-08	0.000742783	-0.00647925	0.0066092	0.326919	1	-0.0857239	0.0545462	0.116047	1	0.0154692	0.083099	0.852324	1
PPTC7	-0.00466982	0.000855358	4.77512e-08	0.000783836	0.00944493	0.00414442	0.02267	1	0.131578	0.0696347	0.0588183	1	-0.43597	0.0558438	5.8585e-15	1.79856e-12
ZC3H7A	0.00357737	0.000655343	4.79434e-08	0.000786943	0.00158153	0.00193934	0.414788	1					0.10796	0.0363766	0.00299906	0.569822
SNF8	-0.00326905	0.000599058	4.84302e-08	0.000794885	0.0015205	0.00290222	0.600342	1	0.0441537	0.0133072	0.000906511	0.205778	-0.0477371	0.0340614	0.161064	1
LGI1	0.0130367	0.00239134	4.99153e-08	0.00081921	-0.00139942	0.00371234	0.7062	1	0.0308039	0.0842686	0.714705	1	-0.230784	0.118822	0.0521052	1
TOMM40L	-0.0049978	0.000917082	5.04622e-08	0.000828134	0.00476637	0.00296128	0.107493	1	0.358186	0.0753534	2.00006e-06	0.000568017	-0.542365	0.0707743	1.81207e-14	5.54495e-12
COL3A1	-0.0107214	0.00196775	5.07763e-08	0.000833238	-0.00104312	0.00651445	0.872783	1	-0.286271	0.381646	0.453196	1	-0.0453893	0.199616	0.820126	1
PKM	-0.0043215	0.000793949	5.23788e-08	0.000859483	-0.00283345	0.00364857	0.4374	1	0.077214	0.0399578	0.0533115	1	-0.18491	0.0577696	0.00137038	0.276817
PCBD1	-0.00362707	0.000667143	5.42714e-08	0.000890486	0.00151448	0.00265555	0.56847	1	0.0303291	0.0140382	0.0307358	1	-0.0263929	0.0406858	0.516533	1
ANAPC16	0.00322849	0.000593834	5.42818e-08	0.000890602	-0.00703476	0.00195704	0.000324892	0.10494	-0.0799112	0.0102795	7.61267e-15	2.35993e-12	0.0522811	0.0369208	0.156766	1
ANXA1	0.00630472	0.00115977	5.44373e-08	0.000893098	-0.00419608	0.00431751	0.331113	1	0.193235	0.0396014	1.06357e-06	0.00030418	-0.0332651	0.105113	0.751646	1
CCND1	0.00523565	0.000963997	5.59787e-08	0.00091833	0.00316447	0.00404289	0.433788	1	0.103908	0.0226535	4.50027e-06	0.00126908	-0.325255	0.0944211	0.000571625	0.122328
FZD7	-0.00391026	0.000720573	5.74368e-08	0.000942194	-0.00520001	0.00334134	0.119645	1	-0.193789	0.112846	0.0859267	1	0.0083868	0.0503631	0.867742	1
PARP1	-0.00276589	0.000509972	5.84065e-08	0.000958041	-0.00308795	0.0035948	0.390338	1					-0.0913589	0.0275483	0.00091213	0.187899
USP38	-0.00553094	0.00102042	5.95207e-08	0.000976259	-0.00972714	0.00456211	0.0329939	1	-0.102131	0.0405593	0.0117997	1	0.203605	0.0769491	0.00814568	1
MYH7B	0.00783311	0.00144616	6.07743e-08	0.00099676	-0.00073977	0.00461062	0.872527	1	-0.0767176	0.0389852	0.0490835	1	-0.697777	0.12169	9.80693e-09	2.74594e-06
SCCPDH	-0.00241364	0.000445805	6.1598e-08	0.00101021	-0.0007195	0.00187716	0.701503	1	-0.00438004	0.00732074	0.549636	1	0.0200399	0.0284337	0.480938	1
KAZALD1	-0.00770309	0.00142288	6.17229e-08	0.00101219	0.000699766	0.00415758	0.866339	1	0.146085	0.0320366	5.11698e-06	0.00143275	-0.132398	0.0636542	0.0375287	1
SERPINF1	-0.00378395	0.000699422	6.29868e-08	0.00103286	-0.00420674	0.00403046	0.296607	1	0.0208125	0.017035	0.221802	1	-0.0304385	0.0318356	0.35436	1
CHUK	-0.00248587	0.000459541	6.32144e-08	0.00103653	0.000418967	0.00363083	0.908135	1	-0.0215141	0.0083593	0.0100624	1	-0.0302336	0.0491622	0.53857	1
JMJD8	-0.00261392	0.000484203	6.72425e-08	0.00110251	-0.0077652	0.00591367	0.189151	1	0.0115841	0.0150319	0.440923	1	-0.0250715	0.0417266	0.547938	1
NMNAT1	-0.00419445	0.000779023	7.27502e-08	0.00119274	-0.0021131	0.00282574	0.454579	1	0.0132731	0.0134949	0.325332	1	-0.288828	0.0431832	2.25574e-11	6.72209e-09
FOXO3	0.0053115	0.000986611	7.30182e-08	0.00119706	-0.00269821	0.00566016	0.633574	1	-0.0907795	0.0211875	1.8309e-05	0.00501667	0.225108	0.0761688	0.0031228	0.590209
COP1	-0.00197783	0.000367989	7.67108e-08	0.00125752	-0.000729745	0.00303322	0.809877	1	-0.00329102	0.00393218	0.402624	1	-0.0377512	0.031121	0.225113	1
CITED4	-0.00394139	0.00073446	8.0336e-08	0.00131687	0.000244679	0.0041977	0.953519	1	0.0762111	0.0455086	0.0940022	1	-0.192153	0.0541533	0.000387707	0.0849078
HACD1	-0.00506737	0.000944782	8.16083e-08	0.00133764	0.0084381	0.00398408	0.0341787	1	0.0433101	0.0208571	0.0378458	1	-0.155169	0.0459612	0.000735261	0.154405
MAPRE3	-0.00337456	0.000629229	8.18432e-08	0.00134141	-8.15183e-05	0.00349634	0.981399	1	-0.0128353	0.0109775	0.242307	1	0.264944	0.0417386	2.18561e-10	6.42571e-08
CLINT1	-0.00274673	0.000512408	8.30269e-08	0.00136073	0.00232008	0.0037562	0.536795	1	-0.0468133	0.0130048	0.000318587	0.0790095	0.0699714	0.0399184	0.079626	1
NOP16	-0.00364103	0.000679261	8.30898e-08	0.00136168	0.00180173	0.00254964	0.479778	1	-0.00714438	0.0309361	0.817361	1	-0.156554	0.0510558	0.002167	0.426899
ZSWIM8	0.00231973	0.000432922	8.4005e-08	0.00137659	-0.00394809	0.00275217	0.151419	1	-0.00871932	0.0116339	0.453573	1	0.121315	0.0429368	0.00472184	0.87354
DNAJC13	-0.00230891	0.000430949	8.42713e-08	0.00138087	0.000969235	0.00232135	0.67629	1	-0.00211705	0.00475397	0.656087	1	0.022606	0.0637151	0.722741	1
CLK4	0.00546808	0.00102466	9.47684e-08	0.00155278	-0.00346559	0.00252925	0.170622	1	0.0581513	0.0769806	0.450008	1	0.16879	0.0614334	0.00600464	1
DAPK2	0.00274566	0.000514621	9.53864e-08	0.00156281	0.000572581	0.00304434	0.850814	1	-0.0389989	0.0309098	0.207056	1	0.13783	0.0509581	0.00683524	1
ALG3	-0.00184785	0.000346521	9.68266e-08	0.00158631	-0.00930346	0.00575355	0.105879	1	-0.0226592	0.0205243	0.269585	1	-0.0672001	0.0379573	0.0766581	1
PKIA	-0.00234665	0.000440325	9.85618e-08	0.00161464	0.000623027	0.00223181	0.780124	1	-0.0177583	0.0135405	0.18969	1	-0.0973862	0.0434332	0.0249479	1
PPP3R1	-0.00398227	0.000747274	9.87209e-08	0.00161715	-0.00252159	0.00492425	0.608598	1	-0.117359	0.0219503	8.9622e-08	2.63489e-05	0.00783886	0.0620184	0.899419	1
TGFBR3	0.00614143	0.00115277	9.95612e-08	0.00163081	-0.00191912	0.00596473	0.747646	1	-0.015147	0.00404191	0.000178624	0.046085	0.0802478	0.0470382	0.0880055	1
SRSF11	0.0031952	0.000599808	9.98301e-08	0.00163512	-0.00200163	0.00301569	0.506858	1	-0.0170721	0.022438	0.446744	1	0.199156	0.071294	0.00521504	0.954353
MRPL27	-0.00247509	0.000465036	1.02427e-07	0.00167755	-0.00110779	0.00216802	0.609374	1	0.0075192	0.0154938	0.627461	1
PFKFB2	0.0101535	0.00190816	1.03148e-07	0.00168925	0.00307606	0.00309996	0.321056	1	0.0958656	0.0512592	0.0614542	1	-0.110191	0.0788312	0.162171	1
COX8A	-0.00337347	0.000633986	1.0317e-07	0.00168951	0.00113334	0.00221017	0.608101	1	0.0432083	0.0146597	0.00320428	0.679307	-0.273435	0.0544724	5.17508e-07	0.00013714
AMIGO1	-0.00201806	0.000379636	1.06206e-07	0.00173912	-0.00439348	0.0029687	0.138891	1	-0.0741581	0.0270638	0.00614167	1	-0.186007	0.0433542	1.7834e-05	0.00438716
TMEM150A	-0.00371696	0.000700361	1.11319e-07	0.00182273	-0.00939487	0.00504795	0.0627267	1	-0.101617	0.0617928	0.100078	1	0.231065	0.0498559	3.57543e-06	0.000915311
HMGN2	0.00440898	0.000832304	1.17511e-07	0.00192401	0.0007661	0.00345017	0.824277	1	-0.0456598	0.0122004	0.000182219	0.0468303	0.146656	0.0379107	0.000109518	0.0255177
IRS2	0.00638973	0.00121228	1.35796e-07	0.00222326	0.000770312	0.00544621	0.887522	1	-0.0616133	0.04511	0.171987	1	0.081582	0.0808333	0.312848	1
ETS2	0.00448402	0.000851282	1.38388e-07	0.00226556	-0.00116278	0.00320679	0.716904	1	0.0116818	0.0207392	0.573248	1	0.0740673	0.0596722	0.214519	1
SNTA1	-0.00357758	0.000679241	1.38646e-07	0.00226963	-0.00215831	0.00262253	0.410515	1	-0.108591	0.0170399	1.85649e-10	5.64374e-08	-0.295841	0.0552648	8.64363e-08	2.35971e-05
CPTP	-0.005144	0.00097921	1.49471e-07	0.00244669	0.0030504	0.00495672	0.538286	1	0.043236	0.0337189	0.199755	1	-0.495602	0.0738031	1.87817e-11	5.61574e-09
ZNF76	-0.00250154	0.000476947	1.56366e-07	0.0025594	-0.000535619	0.00422532	0.899127	1	-0.0793448	0.0162541	1.05262e-06	0.000302101	-0.116255	0.0670016	0.0827224	1
DIPK1A	-0.00298896	0.000570525	1.61479e-07	0.00264293	-0.00388355	0.0028189	0.168301	1	-0.0142953	0.00460298	0.00189854	0.413882	-0.0746777	0.0523714	0.153891	1
SNX3	-0.0022266	0.000425325	1.64935e-07	0.00269933	0.000483963	0.00217595	0.823991	1	0.0026217	0.00724123	0.717314	1	-0.088532	0.0280802	0.00161701	0.325019
MRPL13	-0.00343568	0.000656552	1.66856e-07	0.00273059	0.00548318	0.00266409	0.0395729	1	0.0256951	0.00934499	0.0059666	1
PLA2G4C	0.00391287	0.000747942	1.68127e-07	0.00275123	-0.00856323	0.0032553	0.00852469	1	-0.0793764	0.0179652	9.94646e-06	0.00277506	0.0790521	0.0567648	0.163733	1
FASTKD5	-0.00296216	0.00056685	1.73541e-07	0.00283965	0.000631731	0.00401957	0.875116	1	0.0217072	0.0201328	0.280945	1	-0.134776	0.048969	0.00591853	1
ADI1	0.0035568	0.000680651	1.73606e-07	0.00284054	0.000317367	0.00328394	0.923011	1	-0.0656763	0.0194705	0.000743229	0.174078	0.137945	0.0532309	0.0115032	1
MAP2K4	-0.0022427	0.000429731	1.80039e-07	0.00294562	0.00431052	0.00251334	0.086335	1	-0.00787506	0.0061801	0.202571	1	-0.0705123	0.052339	0.177909	1
HIBCH	-0.00539375	0.00103353	1.80138e-07	0.00294705	-0.00797893	0.00574924	0.165191	1	0.0630063	0.0349513	0.071437	1	-0.00796862	0.0405396	0.844169	1
GPI	-0.00397069	0.000761598	1.85181e-07	0.00302938	0.000917473	0.00267122	0.731248	1	0.0785489	0.0332861	0.0182842	1	-0.189504	0.0416712	2.34425e-05	0.00567308
CCNYL1	-0.00278056	0.000533882	1.90683e-07	0.0031192	-0.00569245	0.00267706	0.0334716	1	0.00445715	0.0159252	0.779569	1	0.13837	0.0556922	0.0129715	1
CCDC25	-0.00243455	0.000468232	1.99885e-07	0.00326951	-0.000122202	0.00208566	0.953277	1	-0.0168537	0.0175063	0.335685	1	0.0714026	0.0337726	0.0344967	1
PDLIM5	0.00345016	0.000664106	2.04509e-07	0.00334495	-0.00532292	0.00183115	0.00365058	1	-0.0716499	0.0163078	1.1149e-05	0.00308828	-0.0814941	0.0698913	0.243609	1
PRKAR2A	-0.00242449	0.000466846	2.06552e-07	0.00337816	-0.0020505	0.0033466	0.540067	1	-0.0368513	0.0120095	0.00215127	0.466826	0.0818394	0.0350451	0.0195298	1
SSNA1	-0.00240976	0.000464307	2.10269e-07	0.00343873	-0.00451316	0.00352065	0.199874	1	-0.0328268	0.0119471	0.00600205	1	-0.0909434	0.0297723	0.00225334	0.439402
IL17D	0.00729754	0.00140676	2.13163e-07	0.00348585	-0.00334974	0.00534335	0.530726	1	0.0798667	0.122303	0.513742	1	-0.377698	0.0929124	4.80124e-05	0.0114269
DNPH1	-0.00389716	0.000751317	2.13584e-07	0.00349252	-0.00139422	0.00275128	0.612329	1	0.00875582	0.0123292	0.477599	1	-0.0830923	0.03963	0.03602	1
TBC1D7	-0.00311563	0.00060109	2.17992e-07	0.00356438	-0.00702322	0.00645292	0.276428	1	0.00492737	0.00321604	0.125493	1	-0.0661778	0.0368039	0.0721584	1
EFEMP2	-0.00342624	0.000661034	2.18164e-07	0.00356698	-1.89565e-05	0.00367133	0.99588	1	0.068895	0.0206887	0.000868196	0.198817	-0.0734116	0.0519238	0.157411	1
SLIT2	0.00664945	0.00128445	2.25631e-07	0.00368884	-0.00649922	0.00312145	0.037332	1					-0.0338091	0.0584702	0.563111	1
EBAG9	-0.00243122	0.00046993	2.29651e-07	0.00375434	-0.000710796	0.00181398	0.695173	1	-0.0626009	0.0147488	2.19109e-05	0.00595977	-0.123873	0.0472491	0.00874897	1
ELP5	-0.00150825	0.000291549	2.30099e-07	0.00376143	0.00288511	0.00206417	0.1622	1	0.0245333	0.0119891	0.0407261	1	-0.211236	0.0420929	5.21207e-07	0.000137599
APOD	0.00775167	0.00149853	2.30565e-07	0.00376881	0.0103478	0.0064222	0.107124	1	-0.0107575	0.0379243	0.776672	1	0.40832	0.0952435	1.81008e-05	0.0044347
ZFPM1	-0.00297198	0.000574804	2.33565e-07	0.00381762	0.00999409	0.00978685	0.307171	1	0.015635	0.0159857	0.328043	1	-0.0996883	0.045439	0.0282433	1
PFKM	-0.00325952	0.000630553	2.34965e-07	0.00384027	-0.00695225	0.00452865	0.124742	1	0.0195902	0.0352601	0.578491	1	0.167767	0.055347	0.00243602	0.470152
TMX2	-0.00284151	0.00054977	2.35935e-07	0.00385588	0.00534716	0.00316025	0.0906445	1	0.0231837	0.0225783	0.304509	1	-0.210529	0.0441849	1.89107e-06	0.000487897
RPS6KA5	0.00520198	0.00100688	2.3861e-07	0.00389936	-0.000399499	0.00171034	0.815312	1	-0.012475	0.00221938	1.89936e-08	5.66009e-06
SUPV3L1	-0.00259096	0.000501989	2.45123e-07	0.00400556	0.00358479	0.00234445	0.126251	1	0.168424	0.0407879	3.63926e-05	0.00971682	-0.1412	0.0448118	0.00162737	0.325474
LGR5	0.00920487	0.00178551	2.53194e-07	0.00413718	0.00183191	0.0044637	0.681511	1	0.186023	0.112753	0.0989782	1	0.217853	0.105886	0.0396443	1
PRDX5	-0.00298927	0.000580644	2.63016e-07	0.00429742	-0.00238597	0.00225434	0.289877	1	0.0500525	0.0211423	0.0179132	1	-0.133972	0.0345887	0.000107381	0.0251271
COQ9	-0.00427096	0.000829903	2.65623e-07	0.00433975	0.00366771	0.00251294	0.144419	1	0.0645908	0.0260558	0.0131774	1	-0.209156	0.0354104	3.49186e-09	9.98671e-07
MAP3K7CL	0.00987815	0.00191983	2.67052e-07	0.00436283	-0.00868236	0.00562064	0.122412	1	-0.145642	0.121868	0.232055	1	-0.0115352	0.0895687	0.897527	1
MKKS	-0.00355773	0.000692768	2.81356e-07	0.00459623	0.00297768	0.00193108	0.123079	1	0.0405533	0.0159967	0.0112415	1	-0.176906	0.0476793	0.000206992	0.0463662
ACSS1	0.0041132	0.000800992	2.81943e-07	0.00460554	0.00676887	0.00550595	0.218931	1	-0.0187409	0.0242984	0.440541	1	-0.490266	0.10725	4.84793e-06	0.00123137
MT1X	0.00764695	0.00149054	2.89238e-07	0.00472442	-0.00603339	0.0108998	0.579898	1	-0.170502	0.117802	0.147796	1	0.277135	0.0804945	0.000575509	0.122583
GLG1	0.00393595	0.000767324	2.90587e-07	0.00474616	-0.00825901	0.00278208	0.00299112	0.95716	-0.105901	0.0243667	1.3855e-05	0.00382399	0.234831	0.0451675	2.00236e-07	5.38635e-05
MYLIP	-0.00484428	0.000944741	2.93411e-07	0.00479199	-0.00668205	0.0030016	0.0260032	1	-0.052847	0.0230103	0.0216381	1	-0.0657587	0.042617	0.122827	1
ZDHHC5	-0.00244627	0.000477163	2.9485e-07	0.0048152	-6.65512e-05	0.00314416	0.983113	1	-0.0203831	0.0120862	0.0917026	1	-0.158639	0.0273379	6.5183e-09	1.84468e-06
PREP	-0.00279528	0.000545561	2.99633e-07	0.00489301	-0.00493698	0.00270836	0.0683235	1	-0.0405655	0.0223503	0.0695263	1	0.041118	0.0335941	0.220965	1
SP4	0.00267501	0.000522117	3.00092e-07	0.0049002	-0.000323529	0.00388336	0.933604	1	-0.0470443	0.0139431	0.00074076	0.174078	0.0609728	0.0484684	0.208395	1
PHB1	-0.00272975	0.000533056	3.04012e-07	0.00496391	-0.000250585	0.00330889	0.939633	1	0.00505274	0.0133504	0.70508	1

## Sheet: Spp Table 5
	mRNA level				DNAm level
Gene	log2FC per year of age	SE	P-value	FDR	CpG	Chromosome	Position (hg38)	CpG island position	% DNAm change per year of age	SE	P-value	FDR
ARPP21	0.0064	0.0007	7.3e-20	1.2e-15	cg10504927	chr3	35638883	Shore	-0.11	0.017	3.5e-10	0.00021
					cg16845363	chr3	35689324	Open sea	-0.12	0.019	9.6e-10	0.00057
CENPV	-0.0062	0.00069	7.7e-20	1.3e-15	cg13180678	chr17	16353675	Island	0.012	0.0018	6.8e-12	4.1e-06
NT5C2	0.0097	0.0011	5.8e-18	9.6e-14	cg07121759	chr10	103102373	Open sea	-0.1	0.017	1.3e-09	0.00075
TMEM11	-0.005	0.00059	2e-17	3.3e-13	cg16628893	chr17	21210319	Shelf	-0.1	0.017	7.5e-10	0.00045
MAPRE2	-0.0049	0.00058	2.5e-17	4.2e-13	cg13349606	chr18	35140490	Open sea	-0.12	00:02:00	1.9e-09	0.0011
					cg13627122	chr18	34991572	Open sea	-0.018	0.0031	4.8e-09	0.0028
DUSP13	-0.0057	0.00069	1.8e-16	3e-12	cg09015968	chr10	75110105	Shore	-0.094	0.015	2e-10	0.00012
					cg11709896	chr10	75099536	Open sea	-0.18	0.029	3.9e-10	0.00023
					cg12896964	chr10	75110601	Shore	-0.11	0.018	5.6e-10	0.00033
FEZ2	0.012	0.0015	3e-16	4.9e-12	cg01109574	chr2	36597115	Shore	-0.12	0.018	1.2e-10	7.4e-05
					cg04352803	chr2	36597131	Shore	-0.1	0.017	7.2e-10	0.00043
CIRBP	0.0048	0.00059	7.2e-16	1.2e-11	cg09400566	chr19	1271371	Shore	-0.082	00:01:00	2.1e-15	1.3e-09
					cg08902698	chr19	1271174	Shore	-0.073	0.0099	2.8e-13	1.7e-07
					cg11684450	chr19	1272853	Shore	-0.19	0.033	4.6e-09	0.0027
RFTN1	-0.0061	0.0008	3.1e-14	5.1e-10	cg18454120	chr3	16418989	Open sea	0.058	0.0093	3.5e-10	0.00021
REV1	0.0037	0.00049	6.7e-14	1.1e-09	cg07508006	chr2	99480542	Open sea	-0.14	0.024	7.4e-09	0.0044
C6orf136	-0.0058	0.00077	8e-14	1.3e-09	cg13011452	chr6	30646604	Shore	-0.098	0.013	1.1e-13	6.8e-08
FGGY	0.007	0.00096	2.2e-13	3.7e-09	cg14788673	chr1	59698607	Open sea	-0.092	0.015	1.3e-09	0.00078
USP54	0.013	0.0018	4e-13	6.6e-09	cg21326123	chr10	73529866	Open sea	-0.23	0.033	9.9e-13	5.9e-07
					cg26702236	chr10	73497637	Shore	-0.12	0.019	1.8e-10	0.00011
					cg12303623	chr10	73575593	Open sea	-0.18	00:03:00	2e-09	0.0012
ABCC5	0.0047	0.00064	4.2e-13	7e-09	cg21655771	chr3	184003649	Open sea	-0.051	0.0087	3.5e-09	0.0021
RNF123	-0.0039	0.00057	7.2e-12	1.2e-07	cg03719380	chr3	49720960	Shore	-0.074	0.008	1.1e-20	6.3e-15
ECHDC2	0.0035	0.00053	2e-11	3.3e-07	cg02086307	chr1	52925205	Shelf	-0.15	0.026	2.5e-09	0.0015
SLC7A6	0.0076	0.0011	2.4e-11	3.9e-07	cg10201785	chr16	68291573	Open sea	-0.069	0.012	7.8e-09	0.0046
HMBS	-0.0038	0.00058	3.8e-11	6.3e-07	cg26421610	chr11	119087569	Shelf	-0.067	0.011	3e-09	0.0018
PDGFC	0.004	0.0006	3.8e-11	6.4e-07	cg11598720	chr4	156890431	Open sea	-0.085	0.013	1.7e-11	1e-05
					cg18688704	chr4	156968367	Shelf	-0.084	0.013	3.8e-10	0.00022
SMTNL2	-0.0067	0.001	6.6e-11	1.1e-06	cg18102738	chr17	4583813	Shore	-0.11	0.018	8.8e-10	0.00052
ASB2	-0.0051	0.00078	7.8e-11	1.3e-06	cg24112221	chr14	93951166	Open sea	-0.12	0.017	6.8e-12	4.1e-06
RBM5	0.0041	0.00063	1.1e-10	1.9e-06	cg20536180	chr3	50105615	Open sea	-0.03	0.005	3.2e-09	0.0019
DLAT	-0.0064	0.00099	1.2e-10	2e-06	cg11330098	chr11	112024509	Shore	-0.1	0.014	8.9e-13	5.3e-07
C12orf75	0.022	0.0034	1.6e-10	2.6e-06	cg22781942	chr12	105365440	Open sea	-0.054	0.0086	5.8e-10	0.00034
TPM3	0.0045	0.0007	2.2e-10	3.7e-06	cg27313201	chr1	154193427	Open sea	-0.087	0.013	1.4e-11	8.3e-06
					cg24490338	chr1	154191577	Open sea	-0.11	0.017	1.9e-10	0.00011
					cg18460466	chr1	154191953	Open sea	-0.085	0.013	2.2e-10	0.00013
					cg03830929	chr1	154193299	Open sea	-0.11	0.018	2.5e-09	0.0015
LPP	0.0039	0.00063	3.4e-10	5.7e-06	cg23651889	chr3	188397547	Open sea	-0.34	0.052	4.1e-11	2.4e-05
					cg02123607	chr3	188583433	Open sea	-0.12	0.021	4.9e-09	0.0029
CCDC69	-0.0067	0.0011	4e-10	6.6e-06	cg08317263	chr5	151223607	Shore	-0.027	0.0042	2e-10	0.00012
TEX2	-0.0038	0.00061	4.8e-10	8e-06	cg26007445	chr17	64210205	Open sea	-0.12	0.021	5.9e-09	0.0035
SLC44A2	0.0043	0.00069	4.9e-10	8.1e-06	cg02426178	chr19	10636465	Island	-0.13	0.019	4.3e-12	2.6e-06
PSTPIP2	-0.0064	0.001	6.2e-10	1e-05	cg20468868	chr18	46073567	Shore	-0.21	0.036	5.6e-09	0.0033
MAN2A1	0.006	0.00097	7e-10	1.2e-05	cg20880837	chr5	109688515	Shore	-0.15	0.023	3.7e-11	2.2e-05
ZDHHC7	-0.0045	0.00074	1e-09	1.7e-05	cg04462662	chr16	84986166	Open sea	-0.031	0.0047	2.8e-11	1.7e-05
LIMCH1	0.0042	0.00068	1.1e-09	1.8e-05	cg08125181	chr4	41359725	Shore	-0.067	0.011	1.5e-09	0.00092
					cg01578293	chr4	41398579	Open sea	-0.15	0.024	2.2e-09	0.0013
SYNPO2	0.0047	0.00077	1.3e-09	2.1e-05	cg19342828	chr4	119053056	Open sea	-0.093	0.013	4.3e-13	2.6e-07
KIAA1217	0.0051	0.00084	1.5e-09	2.5e-05	cg05283276	chr10	24491173	Open sea	-0.12	0.017	4.4e-12	2.6e-06
					cg11909043	chr10	24318585	Open sea	-0.11	0.018	1.3e-10	7.6e-05
					cg01510349	chr10	24278018	Open sea	-0.12	00:02:00	1.1e-09	0.00067
					cg26680350	chr10	24440057	Open sea	-0.099	0.016	1.1e-09	0.00067
CCDC28B	-0.0048	0.0008	2.3e-09	3.8e-05	cg01024473	chr1	32199379	Shore	-0.25	00:03:00	1.7e-16	1e-10
RALGAPA1	0.0029	0.00048	2.4e-09	4e-05	cg04787574	chr14	35678830	Open sea	-0.17	0.029	3.2e-09	0.0019
COQ10A	-0.0053	0.00088	2.5e-09	4.2e-05	cg21147422	chr12	56270576	Shelf	-0.12	0.017	2.4e-11	1.4e-05
					cg23196303	chr12	56270242	Shelf	-0.11	0.016	3.1e-11	1.9e-05
					cg06932125	chr12	56265923	Shore	-0.05	0.0083	1.1e-09	0.00067
HSPA2	0.007	0.0012	3.1e-09	5.2e-05	cg25581090	chr14	64542988	Shore	-0.18	0.025	7.7e-13	4.6e-07
ZNF415	-0.0068	0.0012	4.1e-09	6.8e-05	cg26087117	chr19	53132975	Island	0.018	0.0028	8.8e-11	5.3e-05
RAB7A	-0.0025	0.00044	1.3e-08	0.00021	cg19131718	chr3	128794416	Open sea	-0.14	00:02:00	2e-11	1.2e-05
PDE7A	0.0029	0.00051	1.5e-08	0.00024	cg18307442	chr8	65789974	Open sea	-0.15	00:02:00	9.9e-14	5.9e-08
					cg05180540	chr8	65789670	Open sea	-0.17	0.028	4.4e-10	0.00026
					cg16230982	chr8	65789983	Open sea	-0.25	00:04:00	1.4e-09	0.0008
IFRD2	-0.0033	0.00058	1.6e-08	0.00026	cg11081592	chr3	50289731	Shelf	-0.14	00:02:00	7e-12	4.2e-06
					cg06868486	chr3	50290672	Shore	-0.052	0.0085	8.1e-10	0.00048
CMSS1	0.0055	0.00098	2.7e-08	0.00045	cg16465717	chr3	100069833	Open sea	-0.11	0.018	1.4e-09	0.00085
					cg08331946	chr3	99824276	Open sea	-0.1	0.017	1.8e-09	0.001
SRSF5	0.0035	0.00064	3e-08	0.00049	cg14318001	chr14	69769667	Shore	-0.022	0.0036	1.5e-09	0.00091
PPTC7	-0.0047	0.00086	4.8e-08	0.00078	cg15698107	chr12	110549058	Open sea	-0.15	0.021	1.3e-12	7.6e-07
ANAPC16	0.0032	0.00059	5.4e-08	0.00089	cg23685969	chr10	72217062	Shore	-0.21	0.024	1.9e-18	1.1e-12
					cg15013801	chr10	72217031	Shore	-0.14	0.022	1.2e-09	0.00073
FZD7	-0.0039	0.00072	5.7e-08	0.00094	cg10634136	chr2	202036746	Shore	-0.093	0.016	4.2e-09	0.0025
USP38	-0.0055	0.001	6e-08	0.00098	cg23787348	chr4	143189556	Shelf	-0.12	0.019	5.2e-10	0.00031
SERPINF1	-0.0038	0.0007	6.3e-08	0.001	cg21401327	chr17	1771031	Open sea	-0.1	0.016	2.5e-11	1.5e-05
MAPRE3	-0.0034	0.00063	8.2e-08	0.0013	cg17192247	chr2	26971567	Shore	-0.062	0.0096	8.9e-11	5.3e-05
CLK4	0.0055	0.001	9.5e-08	0.0016	cg12927715	chr5	178602759	Open sea	-0.12	0.016	5.1e-14	3e-08
DAPK2	0.0027	0.00051	9.5e-08	0.0016	cg03442523	chr15	63915835	Open sea	-0.1	0.016	1.3e-10	7.9e-05
PKIA	-0.0023	0.00044	9.9e-08	0.0016	cg07335580	chr8	78515166	Shore	-0.12	0.015	4.4e-15	2.6e-09
					cg09417617	chr8	78517675	Shore	-0.12	00:02:00	5.9e-09	0.0035
SNTA1	-0.0036	0.00068	1.4e-07	0.0023	cg01111520	chr20	33442312	Shore	-0.15	0.022	3.7e-12	2.2e-06
CPTP	-0.0051	0.00098	1.5e-07	0.0024	cg02625725	chr1	1328884	Shore	-0.11	0.014	4.1e-13	2.4e-07
FASTKD5	-0.003	0.00057	1.7e-07	0.0028	cg23973801	chr20	3160849	Shore	-0.05	0.008	3.3e-10	0.0002
CCNYL1	-0.0028	0.00053	1.9e-07	0.0031	cg04330881	chr2	207748450	Open sea	-0.071	0.011	3.5e-10	0.00021
PDLIM5	0.0035	0.00066	2e-07	0.0033	cg24503846	chr4	94600279	Open sea	-0.16	00:02:00	3.9e-15	2.3e-09
SSNA1	-0.0024	0.00046	2.1e-07	0.0034	cg27291231	chr9	137187463	Shore	-0.084	0.012	5.3e-12	3.2e-06
IL17D	0.0073	0.0014	2.1e-07	0.0035	cg14133014	chr13	20718002	Shelf	-0.08	0.013	5.9e-10	0.00035
EFEMP2	-0.0034	0.00066	2.2e-07	0.0036	cg14144428	chr11	65869658	Shelf	-0.088	0.013	1.2e-11	7.1e-06
					cg08940143	chr11	65869943	Shelf	-0.065	00:01:00	1.6e-10	9.3e-05
					cg27481837	chr11	65868477	Shelf	-0.077	0.012	3.2e-10	0.00019
PFKM	-0.0033	0.00063	2.3e-07	0.0038	cg01658824	chr12	48145684	Open sea	-0.028	0.0043	1.3e-10	7.9e-05
					cg10140784	chr12	48137642	Open sea	-0.077	0.013	1.8e-09	0.0011
